# Supplementary material for: Exomes of Ductal Luminal Breast Cancer Patients from Southwest Colombia: Gene Mutational Profile and Related Expression Alterations
Source: Biomolecules. 2020 Apr 30;10(5):698. doi: 10.3390/biom10050698 (PMC7277822; doi:10.3390/biom10050698)
Supplement: Supplementary file 1 [file biomolecules-10-00698-s001.zip]

Archive with 27 entries (26 files):
- Article-to-BIOMOLECULES_R1_v4Apr2020/
- Article-to-BIOMOLECULES_R1_v4Apr2020/CortesUrreaetal_R1_Supp_Table_S5_13mutgCBLB.xlsx
- __MACOSX/Article-to-BIOMOLECULES_R1_v4Apr2020/._CortesUrreaetal_R1_Supp_Table_S5_13mutgCBLB.xlsx
- Article-to-BIOMOLECULES_R1_v4Apr2020/CortesUrreaetal_R1_Supp_Table-S4_304genes.xlsx
- __MACOSX/Article-to-BIOMOLECULES_R1_v4Apr2020/._CortesUrreaetal_R1_Supp_Table-S4_304genes.xlsx
- Article-to-BIOMOLECULES_R1_v4Apr2020/CortesUrreaetal_R1_Biomolecules707977_MANUSCRIPT.docx
- __MACOSX/Article-to-BIOMOLECULES_R1_v4Apr2020/._CortesUrreaetal_R1_Biomolecules707977_MANUSCRIPT.docx
- Article-to-BIOMOLECULES_R1_v4Apr2020/CortesUrreaetal_R1_Biomolecules707977_MANUSCRIPTinRed.pdf
- __MACOSX/Article-to-BIOMOLECULES_R1_v4Apr2020/._CortesUrreaetal_R1_Biomolecules707977_MANUSCRIPTinRed.pdf
- Article-to-BIOMOLECULES_R1_v4Apr2020/CortesUrreaetal_R1_Figure_2.pdf
- __MACOSX/Article-to-BIOMOLECULES_R1_v4Apr2020/._CortesUrreaetal_R1_Figure_2.pdf
- Article-to-BIOMOLECULES_R1_v4Apr2020/CortesUrreaetal_R1_Supp_Table_S6_35mutDLBRCA_COyTCGA.xlsx
- __MACOSX/Article-to-BIOMOLECULES_R1_v4Apr2020/._CortesUrreaetal_R1_Supp_Table_S6_35mutDLBRCA_COyTCGA.xlsx
- Article-to-BIOMOLECULES_R1_v4Apr2020/CortesUrreaetal_R1_Supp_Table_S3_840genesDE.xlsx
- __MACOSX/Article-to-BIOMOLECULES_R1_v4Apr2020/._CortesUrreaetal_R1_Supp_Table_S3_840genesDE.xlsx
- Article-to-BIOMOLECULES_R1_v4Apr2020/CortesUrreaetal_R1_Biomolecules707977_ResponseLetter.pdf
- __MACOSX/Article-to-BIOMOLECULES_R1_v4Apr2020/._CortesUrreaetal_R1_Biomolecules707977_ResponseLetter.pdf
- Article-to-BIOMOLECULES_R1_v4Apr2020/CortesUrreaetal_R1_Figure_3.pdf
- __MACOSX/Article-to-BIOMOLECULES_R1_v4Apr2020/._CortesUrreaetal_R1_Figure_3.pdf
- Article-to-BIOMOLECULES_R1_v4Apr2020/CortesUrreaetal_R1_Figure_1.pdf
- __MACOSX/Article-to-BIOMOLECULES_R1_v4Apr2020/._CortesUrreaetal_R1_Figure_1.pdf
- Article-to-BIOMOLECULES_R1_v4Apr2020/CortesUrreaetal_R1_Supp_Table_S2_339SNPs.xlsx
- __MACOSX/Article-to-BIOMOLECULES_R1_v4Apr2020/._CortesUrreaetal_R1_Supp_Table_S2_339SNPs.xlsx
- Article-to-BIOMOLECULES_R1_v4Apr2020/CortesUrreaetal_R1_Biomolecules707977_MANUSCRIPT.pdf
- __MACOSX/Article-to-BIOMOLECULES_R1_v4Apr2020/._CortesUrreaetal_R1_Biomolecules707977_MANUSCRIPT.pdf
- Article-to-BIOMOLECULES_R1_v4Apr2020/CortesUrreaetal_R1_Supp_Figure_S1.pdf
- __MACOSX/Article-to-BIOMOLECULES_R1_v4Apr2020/._CortesUrreaetal_R1_Supp_Figure_S1.pdf
