# Supplementary material for: Exomes of Ductal Luminal Breast Cancer Patients from Southwest Colombia: Gene Mutational Profile and Related Expression Alterations
Source: Biomolecules. 2020 Apr 30;10(5):698. doi: 10.3390/biom10050698 (PMC7277822; doi:10.3390/biom10050698)
Supplement: Supplementary file 1 [file biomolecules-10-00698-s001.zip › Article-to-BIOMOLECULES_R1_v4Apr2020/CortesUrreaetal_R1_Supp_Table_S5_13mutgCBLB.xlsx]

## Sheet: Supplementary_Table_S5
nucleotide.change_GTF(GRCh37/hg19)	dbSNP_ID	mutation_position(GRCh38)	in_COSMICv90	SIFT	PolyPhen	Consequence	HGVSp_Short
chr3 105377732 C T	NA	chr3_105658888	No			3_prime_UTR_variant
chr3 105397410 C G	rs760853495	chr3_105678566	Yes	deleterious_low_confidence(0)	possibly_damaging(0.650)	missense_variant	p.D812H
chr3 105404165 G A	rs748390313	chr3_105685321	Yes	tolerated_low_confidence(0.06)	benign(0.044)	missense_variant	p.R734W , splice_region_variant
chr3 105421040 G T	NA	chr3_105702196	Yes			synonymous_variant	p.I619I
chr3 105421144 C T	NA	chr3_105702300	Yes	tolerated_low_confidence(0.06)	benign(0.001)	missense_variant	p.D585N
chr3 105421211 A T	rs1459902683	chr3_105702367	Yes			synonymous_variant	p.P562P
chr3 105439088 C T	rs754549862	chr3_105720244	Yes	deleterious(0.04)	probably_damaging(0.930)	missense_variant	p.D404N
chr3 105452983 T C	NA	chr3_105734139	Yes	deleterious(0)	probably_damaging(0.959)	missense_variant	p.E358G , splice_region_variant
chr3 105459369 G C	NA	chr3_105740525	Yes	deleterious(0)	probably_damaging(0.983)	missense_variant	p.Q318E
chr3 105464837 G A	rs1330922715	chr3_105745993	Yes	deleterious(0)	probably_damaging(0.989)	missense_variant	p.H257Y
chr3 105495384 C T	NA	chr3_105776540	Yes	deleterious(0.01)	possibly_damaging(0.874)	missense_variant	p.R141Q , splice_region_variant
chr3 105572448 T C	NA	chr3_105853604	Yes	deleterious(0.02)	possibly_damaging(0.683)	missense_variant	p.I77V
chr3 105586354 A C	rs753783466	chr3_105867510	Yes	deleterious_low_confidence(0)	probably_damaging(0.963)	missense_variant	p.L23W
