# Supplementary material for: Exomes of Ductal Luminal Breast Cancer Patients from Southwest Colombia: Gene Mutational Profile and Related Expression Alterations
Source: Biomolecules. 2020 Apr 30;10(5):698. doi: 10.3390/biom10050698 (PMC7277822; doi:10.3390/biom10050698)
Supplement: Supplementary file 1 [file biomolecules-10-00698-s001.zip › Article-to-BIOMOLECULES_R1_v4Apr2020/CortesUrreaetal_R1_Supp_Table-S4_304genes.xlsx]

## Sheet: Tab S3 304 genes 
HGNC_Symbol	ENSEMBL_ID	ENTREZ_ID	N_Cases_Mutated	N_Mutations_perGene	CancerGenomeInterpreter_Alterations	Gene_Description	DiffExpr(p-value<0.05)	logFC_CCvCtr_LVoom	pvalue_CCvCtr_LVoom	logFC_CCvCtr_DESeq2	pvalue_CCvCtr_DESeq2
ABAT	ENSG00000183044	18	1	1	predicted passenger	4-aminobutyrate aminotransferase	upregulated	1.3	0.0312	1.6601	1.8497e-32
ABCA1	ENSG00000165029	19	1	1	predicted passenger	ATP binding cassette subfamily A member 1	no	-1.08	0.221	-1.21061	6.64684e-30
ABCA13	ENSG00000179869	154664	1	1	predicted passenger	ATP binding cassette subfamily A member 13	downregulated	-3.09	7.69e-13	-2.05093	1.41437e-12
ABCA4	ENSG00000198691	24	1	1	predicted passenger	ATP binding cassette subfamily A member 4	no	-0.82	0.809	0.096207	0.670731
ABCA8	ENSG00000141338	10351	1	1	predicted passenger	ATP binding cassette subfamily A member 8	downregulated	-4.58	5.37e-92	-3.98778	2.05403e-93
ABCB4	ENSG00000005471	5244	3	1	Driver_mutation	ATP binding cassette subfamily B member 4	no	0.48	1	0.351025	0.000790292
ABCB5	ENSG00000004846	340273	2	3	predicted passenger	ATP binding cassette subfamily B member 5	downregulated	-4.71	1.82e-79	-3.93379	2.23774e-67
ABCB6	ENSG00000115657	10058	2	2	predicted passenger	ATP binding cassette subfamily B member 6 (Langereis blood group)	no	0.03	1	0.183075	0.0632328
ABCC10	ENSG00000124574	89845	2	2	predicted passenger	ATP binding cassette subfamily C member 10	no	0.15	1	0.164257	0.00493101
ABCC11	ENSG00000121270	85320	6	3	polymorphism	ATP binding cassette subfamily C member 11	no	1.15	0.326	0.54124	0.0598103
ABCC3	ENSG00000108846	8714	3	1	polymorphism	ATP binding cassette subfamily C member 3	no	-0.29	1	-0.0275072	0.886242
ABCC9	ENSG00000069431	10060	2	1	predicted passenger	ATP binding cassette subfamily C member 9	downregulated	-1.92	1.99e-15	-2.26443	8.72092e-69
ABCD1	ENSG00000101986	215	1	1	predicted passenger	ATP binding cassette subfamily D member 1	no	0.47	1	0.389982	0.000156866
ABCD4	ENSG00000119688	5826	1	1	predicted passenger	ATP binding cassette subfamily D member 4	no	-0.63	1	-0.583925	2.59579e-25
ABCF1	ENSG00000204574	23	1	1	predicted passenger	ATP binding cassette subfamily F member 1	no	0.32	1	0.340559	2.5864e-10
ABCF3	ENSG00000161204	55324	1	1	predicted passenger	ATP binding cassette subfamily F member 3	no	0.52	1	0.525298	2.05364e-22
ACAD9	ENSG00000177646	28976	1	1	polymorphism	acyl-CoA dehydrogenase family member 9	no	0.03	1	0.0194401	0.741061
ACTL6B	ENSG00000077080	51412	1	1	predicted passenger	actin like 6B	no	0.57	0.981	3.01436	1.04334e-14
ACTR5	ENSG00000101442	79913	1	1	predicted passenger	actin related protein 5	no	0.43	1	0.521074	1.17999e-16
ADAMTS5	ENSG00000154736	11096	1	1	predicted passenger	ADAM metallopeptidase with thrombospondin type 1 motif 5	downregulated	-3.62	3.34e-101	-3.29187	2.32755e-142
AGL	ENSG00000162688	178	1	1	predicted passenger	amylo-alpha-1, 6-glucosidase, 4-alpha-glucanotransferase	no	0.14	1	0.678543	9.38072e-07
AGT	ENSG00000135744	183	1	1	predicted passenger	angiotensinogen	no	0.86	0.701	1.55101	4.90271e-11
ALDH7A1	ENSG00000164904	501	1	1	predicted passenger	aldehyde dehydrogenase 7 family member A1	no	-0.6	1	-0.584308	1.27178e-16
ALDOB	ENSG00000136872	229	1	1	predicted passenger	aldolase, fructose-bisphosphate B	downregulated	-1.44	0.00139	-1.26922	1.06616e-13
ALOXE3	ENSG00000179148	59344	1	1	predicted passenger	arachidonate lipoxygenase 3	no	0.69	0.932	1.17435	2.04214e-09
ANGPTL2	ENSG00000136859	23452	2	1	predicted passenger	angiopoietin like 2	downregulated	-1.82	3.69e-13	-1.75393	6.2934e-49
APC2	ENSG00000115266	10297	1	1	predicted passenger	APC regulator of WNT signaling pathway 2	no	0.07	1	0.291128	0.00911231
APOH	ENSG00000091583	350	3	1	polymorphism	apolipoprotein H	no	0.0583403	1	0.167801	0.139925
AQP5	ENSG00000161798	362	1	1	predicted passenger	aquaporin 5	downregulated	-3.91	7.17e-18	-1.8218	3.75065e-09
AQP6	ENSG00000086159	363	1	1	predicted passenger	aquaporin 6	no	-1.26	0.117	-0.293144	0.243436
AQP8	ENSG00000103375	343	3	1	polymorphism	aquaporin 8	no	-0.01	1	0.487618	0.0123639
ARHGEF38	ENSG00000236699	54848	1	1	predicted passenger	Rho guanine nucleotide exchange factor 38	no	0	1	0.113202	0.544212
ASCL3	ENSG00000176009	56676	1	1	predicted passenger	achaete-scute family bHLH transcription factor 3	no	-0.335836	0.999999	0.849828	0.827886
ATAD2	ENSG00000156802	29028	3	1	predicted passenger	ATPase family AAA domain containing 2	upregulated	1.77	6.8e-09	2.015	1.14776e-74
ATM	ENSG00000149311	472	2	2	Driver_mutation	ATM serine/threonine kinase	no	-0.63	1	-0.536473	9.83044e-10
ATOH1	ENSG00000172238	474	1	1	predicted passenger	atonal bHLH transcription factor 1	no	0.514196	0.999999	0.778071	0.747951
ATP13A5	ENSG00000187527	344905	1	1	polymorphism	ATPase 13A5	downregulated	-4.3	2.12e-33	-3.1711	4.89514e-35
ATP6V0A2	ENSG00000185344	23545	1	1	polymorphism	ATPase H+ transporting V0 subunit a2	no	0.02	1	0.0680886	0.251912
ATP8B4	ENSG00000104043	79895	1	1	predicted passenger	ATPase phospholipid transporting 8B4 (putative)	downregulated	-1.36	0.00048	-1.47493	6.98918e-33
BCO2	ENSG00000197580	83875	2	2	predicted passenger	beta-carotene oxygenase 2	no	-1.17	0.0825	-0.832131	5.98172e-10
BCS1L	ENSG00000074582	617	1	1	predicted passenger	BCS1 homolog, ubiquinol-cytochrome c reductase complex chaperone	no	0.07	1	0.111676	0.0576881
BEST3	ENSG00000127325	144453	7	1	polymorphism	bestrophin 3	no	-0.12	1	0.831423	0.000618525
BIRC6	ENSG00000115760	57448	1	1	predicted passenger	baculoviral IAP repeat containing 6	no	-0.06	1	-0.00359475	0.968766
BOC	ENSG00000144857	91653	1	1	predicted passenger	BOC cell adhesion associated, oncogene regulated	downregulated	-2.68	4.59e-45	-2.34431	5.831e-78
BSCL2	ENSG00000168000	26580	1	1	predicted passenger	BSCL2 lipid droplet biogenesis associated, seipin	no	0.41	1	0.50133	5.57527e-13
BTBD3	ENSG00000132640	22903	1	1	predicted passenger	BTB domain containing 3	no	-0.47	1	-0.396672	6.2154e-07
C8A	ENSG00000157131	731	1	1	predicted passenger	complement C8 alpha chain	no	0.422997	0.999998	0.969308	0.96285
CA13	ENSG00000185015	377677	1	1	predicted passenger	carbonic anhydrase 13	no	-1.1	0.235	-0.8661	1.07392e-10
CACNA1S	ENSG00000081248	779	1	1	predicted passenger	calcium voltage-gated channel subunit alpha1 S	no	-0.23	1	0.200218	0.555064
CAPN12	ENSG00000182472	147968	2	2	predicted passenger	calpain 12	no	0.17	1	0.528831	0.000695453
CAPN2	ENSG00000162909	824	1	1	predicted passenger	calpain 2	no	-0.23	1	-0.0600136	0.548811
CAPNS1	ENSG00000126247	826	1	1	predicted passenger	calpain small subunit 1	no	0.2	1	0.219711	0.000941258
CATSPER2	ENSG00000166762	117155	4	1	polymorphism	cation channel sperm associated 2	no	-0.69	0.997	-0.499694	8.76941e-06
CBLB	ENSG00000114423	868	1	1	Driver_mutation	Cbl proto-oncogene B	no	-0.31	1	-0.287142	8.84553e-07
CD36	ENSG00000135218	948	1	1	Driver_mutation	CD36 molecule	downregulated	-4.69	6.96e-74	-4.02979	1.42888e-81
CDAN1	ENSG00000140326	146059	1	1	predicted passenger	codanin 1	no	0.24	1	0.275482	1.07906e-06
CDH23	ENSG00000107736	64072	1	1	predicted passenger	cadherin related 23	downregulated	-2.07	7.71e-22	-2.06215	2.41946e-56
CDK5RAP1	ENSG00000101391	51654	1	1	predicted passenger	CDK5 regulatory subunit associated protein 1	no	0.35	1	0.401159	5.09351e-13
CFAP46	ENSG00000171811	54777	1	1	predicted passenger	cilia and flagella associated protein 46	no	0.08	1	0.863116	9.49293e-05
CFTR	ENSG00000001626	1080	2	1	predicted passenger	cystic fibrosis transmembrane conductance regulator	downregulated	-2.63	2.45e-14	-1.92899	2.0514e-15
CHD8	ENSG00000100888	57680	1	1	Driver_mutation	chromodomain helicase DNA binding protein 8	no	0.19	1	0.225416	1.46269e-05
CHRNA5	ENSG00000169684	1138	1	1	predicted passenger	cholinergic receptor nicotinic alpha 5 subunit	no	-0.08	1	0.668562	5.83618e-05
CHRNA7	ENSG00000175344	1139	1	1	polymorphism	cholinergic receptor nicotinic alpha 7 subunit	downregulated	-1.84	1.08e-08	-1.63908	8.27375e-28
CLCNKB	ENSG00000184908	1188	4	1	polymorphism	chloride voltage-gated channel Kb	downregulated	-1.89	5.09e-08	-1.3753	2.30498e-15
CLDN20	ENSG00000171217	49861	1	1	polymorphism	claudin 20	no	-0.35	1	-0.0755951	0.676234
CLDN8	ENSG00000156284	9073	1	1	predicted passenger	claudin 8	downregulated	-3.55	6.05e-26	-3.04813	9.74735e-43
CNGA1	ENSG00000198515	1259	1	1	predicted passenger	cyclic nucleotide gated channel alpha 1	downregulated	-3.36	7.28e-39	-2.59303	3.60474e-46
CNTNAP2	ENSG00000174469	26047	1	1	predicted passenger	contactin associated protein like 2	upregulated	4.34	4.2e-14	4.40899	1.56724e-68
COL10A1	ENSG00000123500	1300	1	1	predicted passenger	collagen type X alpha 1 chain	upregulated	7.43	1.21e-54	7.4274	0
COL12A1	ENSG00000111799	1303	1	1	predicted passenger	collagen type XII alpha 1 chain	upregulated	1.52	0.000802	1.81675	4.19274e-38
COL21A1	ENSG00000124749	81578	1	1	predicted passenger	collagen type XXI alpha 1 chain	downregulated	-1.27	0.045	-0.732973	1.16333e-05
COL25A1	ENSG00000188517	84570	1	1	predicted passenger	collagen type XXV alpha 1 chain	downregulated	-3.55	9.9e-58	-3.24263	1.43092e-79
COL28A1	ENSG00000215018	340267	3	1	polymorphism	collagen type XXVIII alpha 1 chain	downregulated	-1.58	0.000539	-0.957313	3.01866e-07
COL4A4	ENSG00000081052	1286	3	2	predicted passenger	collagen type IV alpha 4 chain	downregulated	-1.69	8.56e-06	-1.29659	8.7734e-17
COL5A1	ENSG00000130635	1289	1	1	predicted passenger	collagen type V alpha 1 chain	upregulated	2.06	6.83e-12	2.1305	6.00911e-60
COL6A3	ENSG00000163359	1293	1	1	predicted passenger	collagen type VI alpha 3 chain	no	0.97	0.594	1.02863	3.42944e-16
COL9A1	ENSG00000112280	1297	1	1	predicted passenger	collagen type IX alpha 1 chain	downregulated	-1.73	0.00595	-0.720256	0.0214367
CP	ENSG00000047457	1356	1	1	predicted passenger	ceruloplasmin	no	-2.21	2.99e-05	0.154708	0.611243
CPS1	ENSG00000021826	1373	1	1	predicted passenger	carbamoyl-phosphate synthase 1	downregulated	-1.96	4.39e-12	-1.36375	4.05328e-15
CROT	ENSG00000005469	54677	1	1	predicted passenger	carnitine O-octanoyltransferase	no	0.18	1	0.42897	0.000631855
CTC1	ENSG00000178971	80169	1	1	predicted passenger	CST telomere replication complex component 1	no	-0.12	1	-0.0207745	0.783257
CTSG	ENSG00000100448	1511	1	1	predicted passenger	cathepsin G	downregulated	-2.44	1.14e-12	-1.839	1.48958e-17
CYBA	ENSG00000051523	1535	1	1	predicted passenger	cytochrome b-245 alpha chain	no	0.45	1	0.691187	1.20801e-07
CYP1A1	ENSG00000140465	1543	1	1	predicted passenger	cytochrome P450 family 1 subfamily A member 1	downregulated	-2.41	1.87e-09	-4.09036	1.37825e-36
CYP2D6	ENSG00000100197	1565	2	1	predicted passenger	cytochrome P450 family 2 subfamily D member 6	no	-0.22	1	-0.0541726	0.717074
DARS	ENSG00000115866	1615	1	1	predicted passenger	aspartyl-tRNA synthetase	no	-0.33	1	-0.313156	2.68842e-11
DDO	ENSG00000203797	8528	1	1	predicted passenger	D-aspartate oxidase	no	-0.67	0.993	-0.238447	0.0830177
DDX31	ENSG00000125485	64794	1	1	predicted passenger	DEAD-box helicase 31	no	0.31	1	0.287409	3.83989e-09
DDX54	ENSG00000123064	79039	1	1	predicted passenger	DEAD-box helicase 54	no	0.42	1	0.405041	2.6506e-09
DLL1	ENSG00000198719	28514	1	1	predicted passenger	delta like canonical Notch ligand 1	downregulated	-1.17	0.0447	-0.966425	6.67413e-19
DNA2	ENSG00000138346	1763	1	1	predicted passenger	DNA replication helicase/nuclease 2	upregulated	1.4	0.000558	1.52291	1.63963e-56
DNAH3	ENSG00000158486	55567	2	2	predicted passenger	dynein axonemal heavy chain 3	no	-0.21	1	1.39404	2.30059e-09
DNAH7	ENSG00000118997	56171	1	1	predicted passenger	dynein axonemal heavy chain 7	no	0.08	1	0.25885	0.0786846
DNAH8	ENSG00000124721	1769	1	1	predicted passenger	dynein axonemal heavy chain 8	no	0.61	0.963	1.44763	4.69435e-11
DPYD	ENSG00000188641	1806	2	2	known in cancer	dihydropyrimidine dehydrogenase	downregulated	-1.47	3.52e-06	-1.26706	1.08361e-33
DUOX2	ENSG00000140279	50506	1	1	predicted passenger	dual oxidase 2	downregulated	-2.15	2.4e-10	-1.41623	3.14763e-14
DYSF	ENSG00000135636	8291	2	2	predicted passenger	dysferlin	no	-0.43	1	-0.714063	1.17247e-15
E2F3	ENSG00000112242	1871	1	1	predicted passenger	E2F transcription factor 3	no	0.56	1	0.634138	7.07814e-16
ECI1	ENSG00000167969	1632	2	1	predicted passenger	enoyl-CoA delta isomerase 1	no	0.98	0.589	1.03916	1.35902e-26
EFCAB11	ENSG00000140025	90141	1	1	predicted passenger	EF-hand calcium binding domain 11	no	0.44	1	0.493508	5.79881e-13
EFCAB3	ENSG00000172421	146779	1	1	predicted passenger	EF-hand calcium binding domain 3	no	0.217798	0.999996	0.146456	0.120994
EPB41	ENSG00000159023	2035	1	1	predicted passenger	erythrocyte membrane protein band 4.1	no	-0.01	1	0.127755	0.13414
EPHA1	ENSG00000146904	2041	1	1	Driver_mutation	EPH receptor A1	no	0.59	1	0.297862	0.000528642
ERBB3	ENSG00000065361	2065	1	1	Driver_mutation	erb-b2 receptor tyrosine kinase 3	upregulated	1.6	2.76e-08	1.17995	4.17432e-38
ERCC8	ENSG00000049167	1161	1	1	predicted passenger	ERCC excision repair 8, CSA ubiquitin ligase complex subunit	no	-0.17	1	-0.145731	0.00648431
ESR1	ENSG00000091831	2099	1	1	Driver_mutation	estrogen receptor 1	upregulated	2.09	2.8e-12	2.16267	2.03663e-35
ETFA	ENSG00000140374	2108	5	1	polymorphism	electron transfer flavoprotein subunit alpha	no	-0.46	1	-0.474647	2.90537e-07
ETFB	ENSG00000105379	2109	1	1	predicted passenger	electron transfer flavoprotein subunit beta	no	-0.82	0.93	-0.750975	4.0202e-09
ETHE1	ENSG00000105755	23474	1	1	predicted passenger	ETHE1 persulfide dioxygenase	no	0.18	1	0.234778	0.00294142
F5	ENSG00000198734	2153	1	1	polymorphism	coagulation factor V	no	0.65	0.973	0.92266	1.7748e-07
FBN3	ENSG00000142449	84467	2	1	polymorphism	fibrillin 3	downregulated	-1.53	0.0269	-0.763786	0.000854176
FBP2	ENSG00000130957	8789	1	1	predicted passenger	fructose-bisphosphatase 2	no	0.28	1	0.690358	0.00102747
FECH	ENSG00000066926	2235	1	1	predicted passenger	ferrochelatase	no	0.21	1	0.255727	0.000161652
FLNC	ENSG00000128591	2318	2	2	predicted passenger	filamin C	downregulated	-2	2.04e-14	-1.70196	4.39029e-30
FOXM1	ENSG00000111206	2305	1	1	predicted passenger	forkhead box M1	upregulated	3.03	3.82e-25	3.07418	1.12789e-135
FOXS1	ENSG00000179772	2307	1	1	predicted passenger	forkhead box S1	upregulated	1.35	0.00195	1.21079	2.51707e-26
G6PC2	ENSG00000152254	57818	1	1	predicted passenger	glucose-6-phosphatase catalytic subunit 2	no	-1.08	0.33	-0.604335	0.0500611
GANAB	ENSG00000089597	23193	1	1	predicted passenger	glucosidase II alpha subunit	no	0.38	1	0.433007	1.26128e-15
GBP4	ENSG00000162654	115361	1	1	predicted passenger	guanylate binding protein 4	no	-0.36	1	0.193044	0.257906
GJB3	ENSG00000188910	2707	1	1	polymorphism	gap junction protein beta 3	downregulated	-1.47	0.0468	-0.513383	0.0282486
GJB4	ENSG00000189433	127534	2	2	polymorphism	gap junction protein beta 4	no	-1.02	0.462	-0.0262029	0.934102
GJB5	ENSG00000189280	2709	2	1	predicted passenger	gap junction protein beta 5	downregulated	-1.51	0.0248	-0.719462	0.00201055
GKN2	ENSG00000183607	200504	2	1	polymorphism	gastrokine 2	no	0.495407	0.999405	0.000247811	0.000147125
GLB1L2	ENSG00000149328	89944	4	2	predicted passenger	galactosidase beta 1 like 2	no	-0.61	0.957	0.0651435	0.732341
GLS	ENSG00000115419	2744	1	1	predicted passenger	glutaminase	no	-0.56	1	-0.498297	4.13922e-08
GNA14	ENSG00000156049	9630	1	1	predicted passenger	G protein subunit alpha 14	no	0.17	1	0.859188	4.86169e-07
GNPTAB	ENSG00000111670	79158	1	1	predicted passenger	N-acetylglucosamine-1-phosphate transferase subunits alpha and beta	no	-0.05	1	0.0201574	0.789712
GPR17	ENSG00000144230	2840	1	1	predicted passenger	G protein-coupled receptor 17	downregulated	-3.35	2.31e-44	-2.98267	1.26963e-58
GRIK2	ENSG00000164418	2898	1	1	predicted passenger	glutamate ionotropic receptor kainate type subunit 2	no	-0.14	1	0.663721	0.000658009
GRM6	ENSG00000113262	2916	1	1	predicted passenger	glutamate metabotropic receptor 6	downregulated	-1.31	0.0263	-0.802905	1.67949e-06
GSS	ENSG00000100983	2937	1	1	predicted passenger	glutathione synthetase	no	0.64	1	0.715652	2.09484e-21
HABP2	ENSG00000148702	3026	1	1	predicted passenger	hyaluronan binding protein 2	no	-0.19	0.998	0.881559	0.00214819
HADH	ENSG00000138796	3033	1	1	predicted passenger	hydroxyacyl-CoA dehydrogenase	no	-1.1	0.0685	-1.28807	2.08863e-69
HDAC6	ENSG00000094631	10013	1	1	predicted passenger	histone deacetylase 6	no	-0.03	1	-0.00600071	0.918428
HERC5	ENSG00000138646	51191	2	1	predicted passenger	HECT and RLD domain containing E3 ubiquitin protein ligase 5	no	-0.47	1	0.0205164	0.899938
HES3	ENSG00000173673	390992	3	1	polymorphism	hes family bHLH transcription factor 3	no	0.196214	1	0.965689	0.95859
HESX1	ENSG00000163666	8820	1	1	predicted passenger	HESX homeobox 1	no	0.04	1	0.163645	0.0808945
HLTF	ENSG00000071794	6596	2	2	predicted passenger	helicase like transcription factor	no	0.52	1	0.654811	2.42959e-15
HNRNPA3	ENSG00000170144	220988	1	1	predicted passenger	heterogeneous nuclear ribonucleoprotein A3	no	0.12	1	0.142515	0.000755089
HOXB7	ENSG00000260027	3217	1	1	predicted passenger	homeobox B7	no	-0.02	1	0.109379	0.490183
HOXD13	ENSG00000128714	3239	1	1	predicted passenger	homeobox D13	no	-0.05	1	-0.219411	0.439767
IFFO1	ENSG00000010295	25900	1	1	polymorphism	intermediate filament family orphan 1	no	-0.63	1	-0.603529	1.02591e-10
IFIT1B	ENSG00000204010	439996	1	1	predicted passenger	interferon induced protein with tetratricopeptide repeats 1B	no	0.146215	0.999999	0.859145	0.838643
IFT27	ENSG00000100360	11020	1	1	predicted passenger	intraflagellar transport 27	no	0.19	1	0.28604	0.000303177
INSR	ENSG00000171105	3643	1	1	predicted passenger	insulin receptor	no	-0.1	1	0.0511788	0.560961
INSRR	ENSG00000027644	3645	1	1	predicted passenger	insulin receptor related receptor	no	-1.03	0.433	-0.586404	0.000682421
IQGAP2	ENSG00000145703	10788	1	1	polymorphism	IQ motif containing GTPase activating protein 2	no	-0.54	0.999	-0.204226	0.185124
IRAK2	ENSG00000134070	3656	1	1	polymorphism	interleukin 1 receptor associated kinase 2	no	-0.89	0.851	-0.762108	1.28235e-11
IRAK4	ENSG00000198001	51135	1	1	polymorphism	interleukin 1 receptor associated kinase 4	no	0.13	1	0.173737	0.00205466
ISX	ENSG00000175329	91464	4	1	polymorphism	intestine specific homeobox	no	0.5	0.996	2.03457	0.000372088
ITGB5	ENSG00000082781	3693	1	1	predicted passenger	integrin subunit beta 5	no	0.27	1	0.313007	0.0010136
ITGB6	ENSG00000115221	3694	1	1	predicted passenger	integrin subunit beta 6	no	-0.82	0.78	-0.238964	0.250532
ITIH3	ENSG00000162267	3699	2	1	polymorphism	inter-alpha-trypsin inhibitor heavy chain 3	downregulated	-1.4	0.000641	-1.49681	1.72917e-27
ITPR3	ENSG00000096433	3710	1	1	predicted passenger	inositol 1,4,5-trisphosphate receptor type 3	no	0.63	1	0.679317	7.52884e-14
JARID2	ENSG00000008083	3720	3	1	predicted passenger	jumonji and AT-rich interaction domain containing 2	no	0.48	1	0.55767	8.44949e-15
KCNA2	ENSG00000177301	3737	1	1	predicted passenger	potassium voltage-gated channel subfamily A member 2	downregulated	-3.38	9.19e-36	-3.44702	5.09315e-59
KCNH8	ENSG00000183960	131096	1	1	predicted passenger	potassium voltage-gated channel subfamily H member 8	downregulated	-3.88	2.77e-37	-3.04321	8.65173e-44
KCNV2	ENSG00000168263	169522	1	1	predicted passenger	potassium voltage-gated channel modifier subfamily V member 2	no	0.205077	0.999999	0.608182	0.567177
KIF1A	ENSG00000130294	547	1	1	predicted passenger	kinesin family member 1A	no	0.69	0.748	3.15719	1.32041e-23
KIF26B	ENSG00000162849	55083	1	1	predicted passenger	kinesin family member 26B	upregulated	2.69	2.35e-16	2.78735	3.35705e-90
KMT2E	ENSG00000005483	55904	5	1	polymorphism	lysine methyltransferase 2E	no	-0.36	1	-0.326007	4.6981e-07
KRT15	ENSG00000171346	3866	1	1	predicted passenger	keratin 15	downregulated	-3.45	4.52e-19	-1.95635	1.95769e-14
KRT25	ENSG00000204897	147183	1	1	predicted passenger	keratin 25	no	-0.137812	1	0.0593728	0.046234
KRT33A	ENSG00000006059	3883	1	1	predicted passenger	keratin 33A	no	-0.29	0.997	1.23371	5.00793e-05
KRT33B	ENSG00000131738	3884	3	1	polymorphism	keratin 33B	no	-0.44	0.999	-0.367828	0.448954
KRT75	ENSG00000170454	9119	1	2	predicted passenger	keratin 75	no	1.12	0.381	2.80093	7.80417e-18
KRT84	ENSG00000161849	3890	1	1	predicted passenger	keratin 84	no	0.280636	1	0.000198901	0.000116856
L3MBTL1	ENSG00000185513	26013	1	1	predicted passenger	L3MBTL histone methyl-lysine binding protein 1	no	-0.65	0.997	-0.312376	0.0172473
LAMA1	ENSG00000101680	284217	1	1	predicted passenger	laminin subunit alpha 1	downregulated	-1.67	1.23e-05	-1.60261	1.56783e-24
LAMA3	ENSG00000053747	3909	2	1	predicted passenger	laminin subunit alpha 3	downregulated	-2.33	7.87e-15	-1.59133	3.60819e-20
LAMA4	ENSG00000112769	3910	2	1	predicted passenger	laminin subunit alpha 4	no	-1.14	0.0841	-1.41388	7.99164e-44
LDLRAD3	ENSG00000179241	143458	1	1	predicted passenger	low density lipoprotein receptor class A domain containing 3	no	0.66	0.997	1.00058	1.94935e-18
LIPI	ENSG00000188992	149998	1	1	predicted passenger	lipase I	no	-0.19	1	0.0955356	0.634804
LMCD1	ENSG00000071282	29995	1	1	predicted passenger	LIM and cysteine rich domains 1	no	-0.24	1	-0.316042	0.00398897
LPIN3	ENSG00000132793	64900	1	1	predicted passenger	lipin 3	no	-0.29	1	-0.215302	0.0180286
LRP1B	ENSG00000168702	53353	1	1	predicted passenger	LDL receptor related protein 1B	no	-2.07	0.000127	1.25805	4.77022e-05
LRP2	ENSG00000081479	4036	4	2	predicted passenger	LDL receptor related protein 2	no	-0.59	0.905	0.46446	0.0850863
LRP5	ENSG00000162337	4041	2	2	predicted passenger	LDL receptor related protein 5	no	-0.9	0.853	-0.643969	1.76213e-09
LTBP1	ENSG00000049323	4052	1	1	polymorphism	latent transforming growth factor beta binding protein 1	no	-0.22	1	-0.0274007	0.829394
MAP3K9	ENSG00000006432	4293	1	1	predicted passenger	mitogen-activated protein kinase kinase kinase 9	no	0.53	1	0.450302	2.83399e-06
MCOLN2	ENSG00000153898	255231	1	1	predicted passenger	mucolipin 2	no	0.79	0.926	0.905029	3.12215e-13
MFSD2B	ENSG00000205639	388931	2	1	predicted passenger	major facilitator superfamily domain containing 2B	no	0.31	1	0.418281	7.37796e-05
MGAM	ENSG00000257335	8972	1	1	predicted passenger	maltase-glucoamylase	no	0.18	0.999	1.78047	3.11573e-13
MLH1	ENSG00000076242	4292	1	2	Driver_mutation	mutL homolog 1	no	0.24	1	0.26251	1.50986e-06
MMACHC	ENSG00000132763	25974	1	1	predicted passenger	metabolism of cobalamin associated C	no	-0.01	1	0.0582446	0.429414
MRAP	ENSG00000170262	56246	1	1	predicted passenger	melanocortin 2 receptor accessory protein	downregulated	-4.92	1.25e-71	-4.878	6.02962e-86
MRI1	ENSG00000037757	84245	1	1	predicted passenger	methylthioribose-1-phosphate isomerase 1	no	0	1	0.110262	0.178284
MSH3	ENSG00000113318	4437	2	1	Driver_mutation	mutS homolog 3	no	-0.06	1	-0.0296204	0.663352
MST1	ENSG00000173531	4485	1	1	predicted passenger	macrophage stimulating 1	no	0.02	1	0.282861	0.0261243
MTMR12	ENSG00000150712	54545	1	1	predicted passenger	myotubularin related protein 12	no	-0.59	1	-0.542632	8.71791e-14
MUC6	ENSG00000184956	4588	2	1	predicted passenger	mucin 6, oligomeric mucus/gel-forming	no	-2.94	9.77e-08	0.693029	0.0737751
MYH13	ENSG00000006788	8735	4	2	predicted passenger	myosin heavy chain 13	no	0.55	0.994	1.06889	2.78034e-10
MYLIP	ENSG00000007944	29116	1	1	predicted passenger	myosin regulatory light chain interacting protein	no	-0.32	1	-0.215728	0.0108602
MYO15A	ENSG00000091536	51168	1	1	predicted passenger	myosin XVA	no	0	1	0.350458	0.00838304
MYO3A	ENSG00000095777	53904	2	2	predicted passenger	myosin IIIA	no	-1.01	0.484	0.145836	0.58718
MYO3B	ENSG00000071909	140469	1	1	predicted passenger	myosin IIIB	no	0.27	0.994	3.19552	9.5552e-31
MYO6	ENSG00000196586	4646	1	1	predicted passenger	myosin VI	no	0.91	0.809	0.959881	1.23166e-28
MYOF	ENSG00000138119	26509	3	2	polymorphism	myoferlin	no	-0.23	1	-0.131105	0.135272
NDUFA9	ENSG00000139180	4704	3	2	polymorphism	NADH:ubiquinone oxidoreductase subunit A9	no	0.23	1	0.219464	0.0017637
NEU3	ENSG00000162139	10825	1	1	predicted passenger	neuraminidase 3	no	0.2	1	0.305902	0.000318729
NKX2-5	ENSG00000183072	1482	1	1	predicted passenger	NK2 homeobox 5	no	-0.67	0.815	1.36718	0.00078635
NKX6-1	ENSG00000163623	4825	1	1	predicted passenger	NK6 homeobox 1	no	1.62	0.00598	2.71633	2.08562e-36
NOTCH1	ENSG00000148400	4851	1	1	Driver_mutation	notch receptor 1	no	-0.88	0.924	-0.863363	8.10988e-24
NOTCH4	ENSG00000204301	4855	2	1	Driver_mutation	notch receptor 4	downregulated	-1.55	1.64e-13	-1.55446	3.94614e-79
NR1D1	ENSG00000126368	9572	1	1	predicted passenger	nuclear receptor subfamily 1 group D member 1	no	-0.58	1	-0.592277	2.33073e-07
NR2F6	ENSG00000160113	2063	1	1	predicted passenger	nuclear receptor subfamily 2 group F member 6	upregulated	1.18	0.0129	1.26812	1.20318e-55
NR4A1	ENSG00000123358	3164	1	1	predicted passenger	nuclear receptor subfamily 4 group A member 1	downregulated	-2.5	1.45e-25	-2.40812	1.60299e-52
NTHL1	ENSG00000065057	4913	1	1	predicted passenger	nth like DNA glycosylase 1	no	1.17	0.0805	1.28834	4.36816e-32
OAT	ENSG00000065154	4942	1	1	predicted passenger	ornithine aminotransferase	no	-0.22	1	-0.089976	0.315532
OPN4	ENSG00000122375	94233	1	1	predicted passenger	opsin 4	no	-1.27	0.0583	-1.55303	2.91469e-14
P3H1	ENSG00000117385	64175	2	2	polymorphism	prolyl 3-hydroxylase 1	no	0.62	1	0.711988	5.46141e-22
PCSK7	ENSG00000160613	9159	1	1	predicted passenger	proprotein convertase subtilisin/kexin type 7	no	-0.96	0.728	-0.930923	1.70627e-45
PDE6B	ENSG00000133256	5158	1	1	predicted passenger	phosphodiesterase 6B	no	0.66	0.974	0.945406	4.02138e-11
PDPR	ENSG00000090857	55066	8	2	polymorphism	pyruvate dehydrogenase phosphatase regulatory subunit	no	-0.75	0.999	-0.663348	2.21536e-16
PGM2	ENSG00000169299	55276	1	1	predicted passenger	phosphoglucomutase 2	no	0.28	1	0.302028	2.88964e-06
PHGDH	ENSG00000092621	26227	1	1	predicted passenger	phosphoglycerate dehydrogenase	downregulated	-1.67	5.52e-06	-1.19324	1.35824e-14
PHRF1	ENSG00000070047	57661	1	1	predicted passenger	PHD and ring finger domains 1	no	0.31	1	0.314457	1.31413e-06
PIEZO1	ENSG00000103335	9780	1	1	predicted passenger	piezo type mechanosensitive ion channel component 1	no	-0.22	1	-0.186363	0.0320763
PINK1	ENSG00000158828	65018	1	1	predicted passenger	PTEN induced kinase 1	no	-0.67	1	-0.793149	5.01969e-28
PKHD1L1	ENSG00000205038	93035	1	1	predicted passenger	PKHD1 like 1	downregulated	-4.43	2.01e-63	-4.12522	1.12603e-86
PLEC	ENSG00000178209	5339	2	1	predicted passenger	plectin	no	0.52	1	0.474014	1.23819e-09
PLEKHG1	ENSG00000120278	57480	1	1	predicted passenger	pleckstrin homology and RhoGEF domain containing G1	downregulated	-1.32	0.00106	-1.18071	5.21058e-32
PLPP6	ENSG00000205808	403313	1	1	predicted passenger	phospholipid phosphatase 6	no	0.28	1	0.333748	1.88643e-06
PNKD	ENSG00000127838	25953	1	1	predicted passenger	PNKD metallo-beta-lactamase domain containing	no	0.76	0.997	0.894377	9.01244e-26
POMC	ENSG00000115138	5443	2	1	predicted passenger	proopiomelanocortin	downregulated	-1.41	0.00929	-1.23872	7.80162e-11
POMT1	ENSG00000130714	10585	1	1	predicted passenger	protein O-mannosyltransferase 1	no	0.05	1	0.0866983	0.132018
PRKD2	ENSG00000105287	25865	1	1	predicted passenger	protein kinase D2	no	0.24	1	0.256731	1.4248e-05
PRKN	ENSG00000185345	5071	1	1	predicted passenger	parkin RBR E3 ubiquitin protein ligase	downregulated	-2.1	2.38e-23	-1.84432	9.91259e-50
PRPF8	ENSG00000174231	10594	1	1	Driver_mutation	pre-mRNA processing factor 8	no	-0.3	1	-0.234135	7.29211e-05
PRRX2	ENSG00000167157	51450	1	1	predicted passenger	paired related homeobox 2	no	-0.04	1	0.215473	0.116698
PRSS36	ENSG00000178226	146547	2	1	predicted passenger	serine protease 36	no	0.15	1	0.20156	0.0427555
PRSS54	ENSG00000103023	221191	1	1	predicted passenger	serine protease 54	no	0.135853	1	0.830066	0.805922
PSMB10	ENSG00000205220	5699	1	1	predicted passenger	proteasome subunit beta 10	no	0.36	1	0.481541	1.40081e-06
PSMC6	ENSG00000100519	5706	1	1	predicted passenger	proteasome 26S subunit, ATPase 6	no	0.35	1	0.403203	4.42291e-14
PSPN	ENSG00000125650	5623	1	1	predicted passenger	persephin	no	0.19	1	0.236026	0.000862614
PYGL	ENSG00000100504	5836	2	2	predicted passenger	glycogen phosphorylase L	no	-0.71	0.982	-0.999031	1.85664e-12
RASSF1	ENSG00000068028	11186	1	1	predicted passenger	Ras association domain family member 1	no	-0.25	1	-0.193831	0.00398154
RBMX	ENSG00000147274	27316	1	1	predicted passenger	RNA binding motif protein X-linked	no	-0.01	1	-0.00672197	0.861808
RIF1	ENSG00000080345	55183	1	1	predicted passenger	replication timing regulatory factor 1	no	-0.32	1	-0.28223	9.71805e-05
RP1L1	ENSG00000183638	94137	4	2	predicted passenger	RP1 like 1	downregulated	-2.32	1.23e-19	-2.05118	9.05727e-45
RPE65	ENSG00000116745	6121	2	1	predicted passenger	retinoid isomerohydrolase RPE65	downregulated	-3.54	5.04e-48	-3.95225	7.17706e-59
RPGRIP1L	ENSG00000103494	23322	1	1	predicted passenger	RPGRIP1 like	no	0.53	1	0.592221	1.95005e-17
RRAGC	ENSG00000116954	64121	1	1	predicted passenger	Ras related GTP binding C	no	-0.39	1	-0.499076	3.24577e-20
SBF2	ENSG00000133812	81846	2	2	predicted passenger	SET binding factor 2	no	-0.88	0.903	-0.7671	2.94414e-17
SCN1A	ENSG00000144285	6323	1	1	predicted passenger	sodium voltage-gated channel alpha subunit 1	no	-0.4	0.968	1.6018	6.42076e-05
SCN4A	ENSG00000007314	6329	1	1	predicted passenger	sodium voltage-gated channel alpha subunit 4	downregulated	-3.56	3.92e-66	-3.94755	4.50805e-103
SCN7A	ENSG00000136546	6332	3	2	predicted passenger	sodium voltage-gated channel alpha subunit 7	downregulated	-2.56	6.58e-17	-1.79582	2.81814e-18
SCUBE2	ENSG00000175356	57758	1	1	predicted passenger	signal peptide, CUB domain and EGF like domain containing 2	no	0.63	0.958	1.50251	1.72923e-13
SCUBE3	ENSG00000146197	222663	1	1	predicted passenger	signal peptide, CUB domain and EGF like domain containing 3	upregulated	1.52	0.0274	2.54816	2.38484e-32
SDR16C5	ENSG00000170786	195814	1	1	predicted passenger	short chain dehydrogenase/reductase family 16C member 5	no	1.01	0.485	2.094	7.53374e-16
SEC23B	ENSG00000101310	10483	1	1	predicted passenger	Sec23 homolog B, coat complex II component	no	0.76	0.999	0.812166	3.29395e-31
SELE	ENSG00000007908	6401	4	1	polymorphism	selectin E	no	-1.23	0.121	-1.61352	2.13961e-16
SERPINB2	ENSG00000197632	5055	1	1	predicted passenger	serpin family B member 2	no	-1.51	0.0471	0.108777	0.744332
SGCB	ENSG00000163069	6443	1	1	predicted passenger	sarcoglycan beta	no	-0.97	0.63	-0.970243	1.40776e-28
SHQ1	ENSG00000144736	55164	1	1	predicted passenger	SHQ1, H/ACA ribonucleoprotein assembly factor	no	0.4	1	0.454364	8.57429e-18
SKOR1	ENSG00000188779	390598	1	1	predicted passenger	SKI family transcriptional corepressor 1	no	-0.84	0.905	-0.556751	1.5062e-05
SLC12A3	ENSG00000070915	6559	1	1	predicted passenger	solute carrier family 12 member 3	no	0.45	0.993	0.839591	0.000102638
SLC26A2	ENSG00000155850	1836	1	1	predicted passenger	solute carrier family 26 member 2	no	-0.67	0.998	-0.541054	1.4604e-05
SLC26A4	ENSG00000091137	5172	1	1	predicted passenger	solute carrier family 26 member 4	downregulated	-2.03	1.44e-11	-1.31579	5.15286e-12
SLC26A9	ENSG00000174502	115019	1	1	predicted passenger	solute carrier family 26 member 9	no	-0.49	0.965	0.317525	0.263798
SLC30A3	ENSG00000115194	7781	1	1	predicted passenger	solute carrier family 30 member 3	no	-0.46	0.999	0.217966	0.289619
SLC34A1	ENSG00000131183	6569	2	1	predicted passenger	solute carrier family 34 member 1	no	0.38	0.999	0.963388	0.000125298
SLC4A11	ENSG00000088836	83959	1	1	predicted passenger	solute carrier family 4 member 11	no	-0.79	0.881	-0.528618	0.00107304
SLC5A4	ENSG00000100191	6527	1	1	polymorphism	solute carrier family 5 member 4	downregulated	-1.39	0.00133	-1.31306	7.07115e-24
SLC5A9	ENSG00000117834	200010	2	2	predicted passenger	solute carrier family 5 member 9	downregulated	-1.61	1.41e-05	-1.16206	2.3185e-13
SLC7A4	ENSG00000099960	6545	1	1	predicted passenger	solute carrier family 7 member 4	no	-1.87	0.00286	0.697326	0.0218727
SLC7A8	ENSG00000092068	23428	3	2	predicted passenger	solute carrier family 7 member 8	upregulated	1.3	0.0145	1.4801	1.05675e-28
SOX4	ENSG00000124766	6659	1	1	predicted passenger	SRY-box 4	no	0.73	0.997	0.756617	2.82032e-18
SP110	ENSG00000135899	3431	1	1	predicted passenger	SP110 nuclear body protein	no	0.35	1	0.541782	9.1986e-09
SPG11	ENSG00000104133	80208	1	1	polymorphism	SPG11 vesicle trafficking associated, spatacsin	no	0.03	1	0.0889705	0.183951
SPG7	ENSG00000197912	6687	1	1	predicted passenger	SPG7 matrix AAA peptidase subunit, paraplegin	no	-0.17	1	-0.130776	0.0293518
STAB1	ENSG00000010327	23166	1	1	predicted passenger	stabilin 1	no	-0.82	0.967	-1.0288	4.55175e-25
STAB2	ENSG00000136011	55576	1	1	predicted passenger	stabilin 2	downregulated	-3.72	2.65e-69	-3.42027	6.26363e-94
STAT2	ENSG00000170581	6773	1	1	polymorphism	signal transducer and activator of transcription 2	no	0.11	1	0.167622	0.00688713
STAT6	ENSG00000166888	6778	1	1	Driver_mutation	signal transducer and activator of transcription 6	no	-0.45	1	-0.393033	6.70653e-10
STAU2	ENSG00000040341	27067	1	1	predicted passenger	staufen double-stranded RNA binding protein 2	no	0.65	1	0.740557	7.44039e-21
STOX1	ENSG00000165730	219736	1	1	predicted passenger	storkhead box 1	no	-0.8	0.911	-0.416966	0.00474194
SVEP1	ENSG00000165124	79987	4	1	polymorphism	sushi, von Willebrand factor type A, EGF and pentraxin domain containing 1	downregulated	-3.13	1.19e-53	-3.21187	1.33293e-110
TAGLN2	ENSG00000158710	8407	1	1	predicted passenger	transgelin 2	no	0.63	1	0.706625	1.56599e-18
TAP1	ENSG00000168394	6890	2	2	predicted passenger	transporter 1, ATP binding cassette subfamily B member	no	0.95	0.629	1.29212	1.92767e-24
TBCB	ENSG00000105254	1155	1	1	predicted passenger	tubulin folding cofactor B	no	0.92	0.856	0.9604	1.59082e-34
TBX18	ENSG00000112837	9096	1	1	predicted passenger	T-box 18	downregulated	-1.52	2.61e-05	-1.3602	4.04862e-23
TECTA	ENSG00000109927	7007	1	1	predicted passenger	tectorin alpha	no	-0.32	1	-0.127346	0.222676
TEP1	ENSG00000129566	7011	1	1	predicted passenger	telomerase associated protein 1	no	-0.11	1	-0.0451648	0.530528
TGM2	ENSG00000198959	7052	1	1	predicted passenger	transglutaminase 2	no	0.56	1	0.481769	0.000252848
TGM5	ENSG00000104055	9333	1	1	predicted passenger	transglutaminase 5	downregulated	-3.03	6.33e-18	-2.03619	9.44994e-19
TMC8	ENSG00000167895	147138	1	1	predicted passenger	transmembrane channel like 8	no	0.04	1	0.30041	0.0274868
TMPRSS11A	ENSG00000187054	339967	2	1	predicted passenger	transmembrane serine protease 11A	no	-0.44	0.992	0.263721	0.508306
TMPRSS15	ENSG00000154646	5651	2	1	predicted passenger	transmembrane serine protease 15	no	-0.91	0.677	-0.827432	0.0453073
TNC	ENSG00000041982	3371	1	1	predicted passenger	tenascin C	no	-0.55	0.995	-0.0545085	0.759609
TNIP3	ENSG00000050730	79931	2	1	polymorphism	TNFAIP3 interacting protein 3	no	0.52	0.984	1.11351	3.1986e-08
TNS2	ENSG00000111077	23371	1	1	predicted passenger	tensin 2	downregulated	-1.48	1.72e-11	-1.55434	1.483e-87
TNS3	ENSG00000136205	64759	1	1	predicted passenger	tensin 3	no	-0.18	1	-0.154014	0.0844965
TOX3	ENSG00000103460	27324	1	1	predicted passenger	TOX high mobility group box family member 3	upregulated	1.73	0.00475	1.83265	2.48821e-19
TP53	ENSG00000141510	7157	2	2	Driver_mutation	tumor protein p53	no	0.09	1	0.164894	0.0907064
TRIM45	ENSG00000134253	80263	3	1	polymorphism	tripartite motif containing 45	no	0.67	0.999	0.776561	4.82851e-15
TTC28	ENSG00000100154	23331	1	1	predicted passenger	tetratricopeptide repeat domain 28	downregulated	-1.45	1.04e-09	-1.35344	9.42733e-63
TYRO3	ENSG00000092445	7301	5	1	polymorphism	TYRO3 protein tyrosine kinase	downregulated	-1.74	2.4e-15	-2.34736	3.10798e-117
UPF3B	ENSG00000125351	65109	1	1	Driver_mutation	UPF3B regulator of nonsense mediated mRNA decay	no	0.1	1	0.151903	0.0223294
VAV2	ENSG00000160293	7410	1	1	predicted passenger	vav guanine nucleotide exchange factor 2	no	1.12	0.0594	1.14705	5.10491e-61
WDR78	ENSG00000152763	79819	2	1	predicted passenger	WD repeat domain 78	no	0.12	1	0.328299	0.00177828
WFS1	ENSG00000109501	7466	1	1	predicted passenger	wolframin ER transmembrane glycoprotein	no	0.64	1	0.675745	6.94098e-15
WNT10A	ENSG00000135925	80326	1	1	polymorphism	Wnt family member 10A	no	-0.86	0.776	-0.596631	0.000754575
ZNF391	ENSG00000124613	346157	1	1	predicted passenger	zinc finger protein 391	downregulated	-1.59	3.75e-06	-1.23643	6.7657e-23
