# Supplementary material for: Exomes of Ductal Luminal Breast Cancer Patients from Southwest Colombia: Gene Mutational Profile and Related Expression Alterations
Source: Biomolecules. 2020 Apr 30;10(5):698. doi: 10.3390/biom10050698 (PMC7277822; doi:10.3390/biom10050698)
Supplement: Supplementary file 1 [file biomolecules-10-00698-s001.zip › Article-to-BIOMOLECULES_R1_v4Apr2020/CortesUrreaetal_R1_Supp_Table_S6_35mutDLBRCA_COyTCGA.xlsx]

## Sheet: Supplementary_Table_S6
Gene_Symbol	ENSEMBL_ID	dbSNP_ID	nucleotide.change_GTF(GRCh37/hg19)	in_339SNPs_CO	significant_eQTL	N_mut_in476DuLmBC	N_mut_in33DuLmBC_CO	p.value_eQTL	logFC_LumvCtr_LVoom	logFC_LumvCtr_DESeq2	pv_LumvCtr_LVoom	pv_LumvCtr_DESeq2	SIFT_score	Polyphen2_score	MutationTaster_pred	FATHMM_pred	CADD_pred	GERP++_RS	gene_description
AKT1	ENSG00000142208	rs121434592	chr14 105246551 C T	no	yes	17	2	0.0068	0.61	0.664185	1	4.49299e-21	0.004	1	D	T	31	4.61	AKT serine/threonine kinase 1
AMPD1	ENSG00000116748	rs35859650	chr1 115220593 G A	no	no	1	1	1	-3.33	-2.49002	5.15e-26	1.48565e-31	0	1	A	D	33	1.95	adenosine monophosphate deaminase 1
CHRNA9	ENSG00000174343	rs534300891	chr4 40339266 C T	no	no	1	1	1	2.95	6.81392	8.37e-08	4.32199e-88	0	1	D	T	34	5.83	cholinergic receptor nicotinic alpha 9 subunit
CRYBG3	ENSG00000080200	rs147018918	chr3 97541104 C A	no	no	1	1	1	-2.31	-1.97208	1.73e-20	2.3798e-41	NA	0.012	.	.	25.2	3.35	crystallin beta-gamma domain containing 3
CTCF	ENSG00000102974	novel	chr16 67645934 C T	no	no	1	1	1	0.09	0.115552	1	0.00619547	0.001	0.991	D	T	26.9	5.08	CCCTC-binding factor
DNAH11	ENSG00000105877	rs142372794	chr7 21913099 G A	no	no	1	1	1	-0.38	1.29029	0.991	7.09299e-08	0.001	1	D	T	35	5.78	dynein axonemal heavy chain 11
DNAH3	ENSG00000158486	rs769073354	chr16 21145740 G A	no	no	1	1	1	-0.21	1.39404	1	2.30059e-09	0.072	1	D	T	25.5	3.49	dynein axonemal heavy chain 3
DPM1	ENSG00000000419	rs776145598	chr20 49575041 C T	no	no	1	1	1	0.36	0.450015	1	1.1402e-12	0.027	0.037	N	D	9529	0.974	dolichyl-phosphate mannosyltransferase subunit 1, catalytic
EPHA1	ENSG00000146904	rs766301333	chr7 143091418 G A	yes	no	1	1	1	0.59	0.297862	1	0.000528642	0	1	D	D	35	4.67	EPH receptor A1
ESF1	ENSG00000089048	rs186231642	chr20 13763243 C T	no	no	1	1	1	0	0.0707314	1	0.307587	1	0	N	T	2303	3.99	ESF1 nucleolar pre-rRNA processing protein homolog
FOXA1	ENSG00000129514	rs1329067081	chr14 38061312 T C	no	no	1	1	1	2.9	2.10576	6.14e-19	5.39821e-32	0.004	0.839	D	D	26.7	4	forkhead box A1
GABRB2	ENSG00000145864	rs150956270	chr5 160753392 C T	no	no	1	1	1	0.27	0.601338	1	0.00185151	0.653	0	D	T	18.68	4.36	gamma-aminobutyric acid type A receptor beta2 subunit
LOXL3	ENSG00000115318	rs114785633	chr2 74763248 G A	no	no	1	1	1	0.42	0.460115	1	1.04993e-06	0.006	0.999	D	T	29	4.21	lysyl oxidase like 3
MUC4	ENSG00000145113	rs776545964	chr3 195509676 C G	no	no	1	2	1	-1.73	-0.987122	0.000184	8.40157e-06	0.283	0.024	N	T	0.022	NA	mucin 4, cell surface associated
MUC4	ENSG00000145113	rs1002931894	chr3 195509879 A G	no	no	5	1	0.2835	-1.73	-0.987122	idem	idem	0.007	0.963	N	T	0.225	NA	mucin 4, cell surface associated
NOL6	ENSG00000165271	rs780346321	chr9 33466347 C T	no	no	1	1	1	0.36	0.375075	1	7.40291e-13	0.285	0.979	D	T	24	5	nucleolar protein 6
PCDHB4	ENSG00000081818	rs77188774	chr5 140501710 G T	no	no	1	1	1	-1.56	-1.08729	4.58e-06	1.44685e-14	0.059	0.036	N	T	20.3	-0.22	protocadherin beta 4
PIK3CA	ENSG00000121879	rs121913273	chr3 178936082 G A	no	yes	22	2	0.0435	-0.66	-0.652519	1	5.6398e-19	0.016	0.995	D	T	27.3	5.78	phosphatidylinositol-4,5-bisphosphate 3-kinase catalytic subunit alpha
PIK3CA	ENSG00000121879	rs104886003	chr3 178936091 G A	no	no	35	7	0.146	-0.66	-0.652519	1	idem	0.002	0.991	D	T	33	5.78	phosphatidylinositol-4,5-bisphosphate 3-kinase catalytic subunit alpha
PIK3CA	ENSG00000121879	rs121913286	chr3 178936094 C A	no	no	1	1	1	-0.66	-0.652519	1	idem	0.173	0.984	D	T	25.2	5.78	phosphatidylinositol-4,5-bisphosphate 3-kinase catalytic subunit alpha
PIK3CA	ENSG00000121879	rs121913279	chr3 178952085 A G	no	no	68	3	0.1847	-0.66	-0.652519	1	idem	0.019	0.639	D	T	20.1	6.08	phosphatidylinositol-4,5-bisphosphate 3-kinase catalytic subunit alpha
PLEKHG1	ENSG00000120278	rs762605878	chr6 151125863 G A	yes	no	1	1	1	-1.32	-1.18071	0.00106	5.21058e-32	0.006	0.999	D	D	35	6.17	pleckstrin homology and RhoGEF domain containing G1
QRICH2	ENSG00000129646	rs868367938	chr17 74288964 G C	no	no	1	1	1	-0.21	-0.174788	1	0.167494	0.211	0.634	N	T	0.062	-3.25	glutamine rich 2
RASAL3	ENSG00000105122	rs367775756	chr19 15565621 C T	no	no	1	1	1	0.25	0.45668	1	0.000336551	0.004	0.996	D	T	32	3.76	RAS protein activator like 3
SDK1	ENSG00000146555	rs147414267	chr7 4189088 G A	no	no	1	1	1	-1.3	-0.828417	0.0146	3.27469e-09	0.185	0.339	N	T	9656	3.03	sidekick cell adhesion molecule 1
SF3B1	ENSG00000115524	rs559063155	chr2 198266834 T C	no	no	7	1	0.4424	-0.06	-0.0475846	1	0.316164	0.004	1	D	T	28	6.02	splicing factor 3b subunit 1
STAB2	ENSG00000136011	rs758321674	chr12 104100711 G A	yes	no	1	1	1	-3.72	-3.42027	2.65e-69	6.26363e-94	0	1	D	D	27.8	5.5	stabilin 2
TIMM50	ENSG00000167565	rs966560695	chr19 39971368 G A	no	no	1	1	1	0.31	0.365641	1	1.41861e-07	0.01	0.083	N	.	15.82	-1.98	translocase of inner mitochondrial membrane 50
TP53	ENSG00000141510	rs121912656	chr17 7577547 C A	yes	no	3	1	0.439	0.09	0.164894	1	0.0907064	0	1	D	D	33	4.62	tumor protein p53
TP53	ENSG00000141510	rs587781288	chr17 7578508 C T	no	yes	2	1	0.0634	0.09	0.164894	1	idem	0	1	D	D	24.8	4.5	tumor protein p53
TP53	ENSG00000141510	rs1057519997	chr17 7579355 A T	yes	yes	1	1	0.0926	0.09	0.164894	1	idem	0	1	D	D	27.1	4.75	tumor protein p53
TPO	ENSG00000115705	rs369563732	chr2 1520723 G A	no	no	1	1	1	-1.61	-1.37369	1.61e-05	8.09873e-20	0.051	0.944	N	T	17.78	4.45	thyroid peroxidase
UROC1	ENSG00000159650	rs200446368	chr3 126236546 G A	no	no	1	1	1	-0.57	0.0236995	0.987	0.934914	0.238	0.052	N	T	8881	-9.2	urocanate hydratase 1
USH2A	ENSG00000042781	rs730254	chr1 215847544 C T	no	no	1	1	1	-0.03	0.369141	1	0.0204819	0.144	0.445	D	T	23.4	3.6	usherin
WNT2B	ENSG00000134245	rs140445206	chr1 113057615 G A	no	no	1	1	1	-0.94	-0.793942	0.718	6.38411e-12	0.815	0.269	D	T	20.9	4.39	Wnt family member 2B
* 29 distinct genes
** All variants are: nonsynonymous SNV; exonic; missense_variant
