# Supplementary material for: Exomes of Ductal Luminal Breast Cancer Patients from Southwest Colombia: Gene Mutational Profile and Related Expression Alterations
Source: Biomolecules. 2020 Apr 30;10(5):698. doi: 10.3390/biom10050698 (PMC7277822; doi:10.3390/biom10050698)
Supplement: Supplementary file 1 [file biomolecules-10-00698-s001.zip › Article-to-BIOMOLECULES_R1_v4Apr2020/CortesUrreaetal_R1_Supp_Table_S3_840genesDE.xlsx]

## Sheet: Tab S3 840genes 263up 577dw 
HGNC_Symbol	ENSEMBL_ID	ENTREZ_ID	Gene_Description	biotype	log2(CPM)_CtrMean	log2(CPM)_CCMean	DiffExpr(p<0.001&|logFC|>2.5)	logFC_CCvCtr_LVoom	pvalue_CCvCtr_LVoom	logFC_CCvCtr_DESeq2	pvalue_CCvCtr_DESeq2
AADAC	ENSG00000114771	13	arylacetamide deacetylase	protein_coding	0.09	-3.53	downregulated	-4.43	1.25e-41	-4.25658	7.81995e-37
ABCA10	ENSG00000154263	10349	ATP binding cassette subfamily A member 10	protein_coding	4.24	0.04	downregulated	-4.28	5.75e-112	-3.61888	2.22913e-106
ABCA6	ENSG00000154262	23460	ATP binding cassette subfamily A member 6	protein_coding	4.96	2.11	downregulated	-2.87	7.17e-52	-2.62101	1.33187e-72
ABCA8	ENSG00000141338	10351	ATP binding cassette subfamily A member 8	protein_coding	6.22	1.68	downregulated	-4.58	5.37e-92	-3.98778	2.05403e-93
ABCA9	ENSG00000154258	10350	ATP binding cassette subfamily A member 9	protein_coding	5.47	1.55	downregulated	-3.95	5.53e-91	-3.65719	3.27073e-111
ABCB5	ENSG00000004846	340273	ATP binding cassette subfamily B member 5	protein_coding	2.06	-2.29	downregulated	-4.71	1.82e-79	-3.93379	2.23774e-67
ABCD2	ENSG00000173208	225	ATP binding cassette subfamily D member 2	protein_coding	3.3	-0.58	downregulated	-3.98	3.06e-66	-4.40254	1.45217e-140
ACACB	ENSG00000076555	32	acetyl-CoA carboxylase beta	protein_coding	7.63	4.45	downregulated	-3.18	7.17e-66	-3.53492	2.56828e-153
ACADL	ENSG00000115361	33	acyl-CoA dehydrogenase long chain	protein_coding	2.67	-2.25	downregulated	-5.38	2.23e-76	-3.92806	3.99518e-45
ACKR1	ENSG00000213088	2532	atypical chemokine receptor 1 (Duffy blood group)	protein_coding	6.53	2.62	downregulated	-3.96	1.45e-39	-2.68697	4.71674e-32
ACSM2A	ENSG00000183747	123876	acyl-CoA synthetase medium chain family member 2A	protein_coding	-2.66	-4.38	downregulated	-2.65	1.99e-22	-2.53933	4.95997e-18
ACSM2B	ENSG00000066813	348158	acyl-CoA synthetase medium chain family member 2B	protein_coding	-2.55	-4.35	downregulated	-2.77	3.5e-35	-2.85681	2.76733e-27
ACSM5	ENSG00000183549	54988	acyl-CoA synthetase medium chain family member 5	protein_coding	3.4	0.34	downregulated	-3.1	1.54e-55	-3.68042	7.18429e-144
ACTG2	ENSG00000163017	72	actin gamma 2, smooth muscle	protein_coding	7.45	3.32	downregulated	-4.14	3.01e-44	-3.48453	2.0235e-55
ACTL8	ENSG00000117148	81569	actin like 8	protein_coding	-4.5	-2.25	upregulated	3.06	1.72e-05	5.65107	1.48526e-52
ACVR1C	ENSG00000123612	130399	activin A receptor type 1C	protein_coding	4.82	-0.05	downregulated	-4.96	3.36e-106	-5.38326	1.42771e-184
ADAM33	ENSG00000149451	80332	ADAM metallopeptidase domain 33	protein_coding	4.76	1.36	downregulated	-3.44	1.51e-70	-2.97929	1.59082e-83
ADAMTS1	ENSG00000154734	9510	ADAM metallopeptidase with thrombospondin type 1 motif 1	protein_coding	7.67	4.76	downregulated	-2.91	5.91e-50	-2.5448	4.44936e-73
ADAMTS14	ENSG00000138316	140766	ADAM metallopeptidase with thrombospondin type 1 motif 14	protein_coding	-1.16	2.42	upregulated	3.69	2.79e-46	3.34556	1.41942e-140
ADAMTS5	ENSG00000154736	11096	ADAM metallopeptidase with thrombospondin type 1 motif 5	protein_coding	6.76	3.14	downregulated	-3.62	3.34e-101	-3.29187	2.32755e-142
ADCYAP1R1	ENSG00000078549	117	ADCYAP receptor type I	protein_coding	3.55	0.3	downregulated	-3.3	3.04e-64	-2.93199	4.85602e-88
ADGRD1	ENSG00000111452	283383	adhesion G protein-coupled receptor D1	protein_coding	3.59	0.89	downregulated	-2.74	1.2e-31	-2.7656	8.51524e-62
ADGRD2	ENSG00000180264	347088	adhesion G protein-coupled receptor D2	protein_coding	1.45	-3.59	downregulated	-5.84	1.12e-86	-5.04134	1.93253e-57
ADGRG4	ENSG00000156920	139378	adhesion G protein-coupled receptor G4	protein_coding	-2.64	-4.49	downregulated	-2.86	1.99e-30	-3.47803	2.20972e-29
ADH1A	ENSG00000187758	124	alcohol dehydrogenase 1A (class I), alpha polypeptide	protein_coding	0.1	-3.83	downregulated	-4.88	6.73e-100	-4.92337	1.10073e-88
ADH1B	ENSG00000196616	125	alcohol dehydrogenase 1B (class I), beta polypeptide	protein_coding	9.04	2.32	downregulated	-6.87	1.07e-81	-5.23316	3.9161e-68
ADH1C	ENSG00000248144	126	alcohol dehydrogenase 1C (class I), gamma polypeptide	protein_coding	3.7	-1.09	downregulated	-5.09	9.8e-74	-3.44326	4.75121e-38
ADH4	ENSG00000198099	127	alcohol dehydrogenase 4 (class II), pi polypeptide	protein_coding	-0.02	-3.83	downregulated	-4.72	5.99e-80	-4.4417	1.84946e-61
ADIPOQ	ENSG00000181092	9370	adiponectin, C1Q and collagen domain containing	protein_coding	8.18	1.68	downregulated	-6.7	1.31e-73	-5.37207	1.446e-66
ADRA1A	ENSG00000120907	148	adrenoceptor alpha 1A	protein_coding	1.44	-2.92	downregulated	-4.87	2.18e-96	-4.80414	1.67845e-116
ADRB2	ENSG00000169252	154	adrenoceptor beta 2	protein_coding	3.94	0.79	downregulated	-3.18	1.82e-66	-2.96187	4.10047e-94
AGMO	ENSG00000187546	392636	alkylglycerol monooxygenase	protein_coding	0.65	-2.09	downregulated	-3	6.55e-32	-2.57008	2.87002e-43
AGR2	ENSG00000106541	10551	anterior gradient 2, protein disulphide isomerase family member	protein_coding	5.89	8.8	upregulated	2.95	4.72e-13	2.68399	5.84013e-32
AGR3	ENSG00000173467	155465	anterior gradient 3, protein disulphide isomerase family member	protein_coding	3.64	6.68	upregulated	3.16	3.11e-15	2.71062	2.05131e-29
AK5	ENSG00000154027	26289	adenylate kinase 5	protein_coding	5.73	2.34	downregulated	-3.4	8.93e-40	-2.58541	9.35444e-37
AKR1B15	ENSG00000227471	441282	aldo-keto reductase family 1 member B15	protein_coding	1.08	-1.49	downregulated	-2.76	5.03e-12	-2.80137	2.00262e-29
AKR1C1	ENSG00000187134	1645	aldo-keto reductase family 1 member C1	protein_coding	5.73	1.15	downregulated	-4.63	2.4e-84	-3.49535	1.01979e-50
AKR1C2	ENSG00000151632	1646	aldo-keto reductase family 1 member C2	protein_coding	5.89	1.13	downregulated	-4.81	3.48e-68	-3.97648	1.00656e-53
AKR1C3	ENSG00000196139	8644	aldo-keto reductase family 1 member C3	protein_coding	5.91	3.13	downregulated	-2.79	2.39e-37	-2.64763	3.06716e-59
ALDH1A1	ENSG00000165092	216	aldehyde dehydrogenase 1 family member A1	protein_coding	6.68	3.86	downregulated	-2.82	2.2e-47	-2.6716	8.20928e-79
ALDH1A2	ENSG00000128918	8854	aldehyde dehydrogenase 1 family member A2	protein_coding	4.06	0.49	downregulated	-3.61	4.54e-74	-2.87904	2.75737e-65
ALDH1L1	ENSG00000144908	10840	aldehyde dehydrogenase 1 family member L1	protein_coding	4.72	-0.51	downregulated	-5.35	3.35e-116	-5.24908	1.68619e-133
ALKAL2	ENSG00000189292	285016	ALK and LTK ligand 2	protein_coding	1.18	-3.06	downregulated	-4.72	3.65e-61	-4.43953	2.23281e-78
ALX4	ENSG00000052850	60529	ALX homeobox 4	protein_coding	3.38	-0.43	downregulated	-3.91	3.6e-48	-3.18943	1.2641e-47
AMZ1	ENSG00000174945	155185	archaelysin family metallopeptidase 1	protein_coding	-0.96	1.63	upregulated	2.68	1.6e-12	3.05651	1.58987e-61
ANGPT1	ENSG00000154188	284	angiopoietin 1	protein_coding	4.23	1.17	downregulated	-3.09	9.48e-57	-3.33445	2.98483e-111
ANGPT4	ENSG00000101280	51378	angiopoietin 4	protein_coding	1.43	-1.82	downregulated	-3.39	1.18e-63	-3.4077	1.07948e-127
ANGPTL1	ENSG00000116194	9068	angiopoietin like 1	protein_coding	4.28	0.86	downregulated	-3.48	2.9e-69	-3.13757	5.07445e-78
ANGPTL4	ENSG00000167772	51129	angiopoietin like 4	protein_coding	5.47	2.59	downregulated	-2.91	2.32e-31	-2.53469	3.01493e-46
ANGPTL5	ENSG00000187151	253935	angiopoietin like 5	protein_coding	-0.57	-3.53	downregulated	-3.6	1.81e-44	-4.34379	3.77497e-74
ANGPTL7	ENSG00000171819	10218	angiopoietin like 7	protein_coding	2.46	-3.15	downregulated	-6.34	1.23e-119	-5.03709	2.02523e-61
ANGPTL8	ENSG00000130173	55908	angiopoietin like 8	protein_coding	0.28	-2.95	downregulated	-3.63	1.27e-53	-4.15793	1.90592e-99
ANKRD53	ENSG00000144031	79998	ankyrin repeat domain 53	protein_coding	1.76	-1.05	downregulated	-2.9	8.98e-61	-3.05088	2.99624e-156
ANLN	ENSG00000011426	54443	anillin actin binding protein	protein_coding	1.81	4.82	upregulated	3.04	2.38e-28	3.036	4.3318e-149
ANTXRL	ENSG00000274209	195977	ANTXR like	protein_coding	-0.57	-3.79	downregulated	-4.05	1.05e-37	-3.75185	1.96542e-41
ANXA1	ENSG00000135046	301	annexin A1	protein_coding	9.37	6.41	downregulated	-2.96	1.33e-66	-2.85122	1.86932e-150
ANXA8L1	ENSG00000264230	728113	annexin A8 like 1	protein_coding	2.21	-1.16	downregulated	-3.62	3.38e-26	-2.6898	1.72527e-32
AOC3	ENSG00000131471	8639	amine oxidase copper containing 3	protein_coding	8	4.5	downregulated	-3.51	7.42e-79	-3.98723	3.38305e-178
APCDD1	ENSG00000154856	147495	APC down-regulated 1	protein_coding	6.37	3.67	downregulated	-2.7	7e-48	-2.52776	1.55785e-94
APCDD1L	ENSG00000198768	164284	APC down-regulated 1 like	protein_coding	3.75	0.67	downregulated	-3.08	5.4e-31	-3.03209	2.18386e-55
APOB	ENSG00000084674	338	apolipoprotein B	protein_coding	2.38	-2.83	downregulated	-5.79	3.77e-106	-5.80665	8.32268e-119
AQP7	ENSG00000165269	364	aquaporin 7	protein_coding	5.73	-0.03	downregulated	-5.9	5.32e-112	-5.33297	1.93208e-110
ARHGAP20	ENSG00000137727	57569	Rho GTPase activating protein 20	protein_coding	4.17	0.97	downregulated	-3.22	1.69e-76	-3.08136	1.78131e-126
ARMC3	ENSG00000165309	219681	armadillo repeat containing 3	protein_coding	-1.98	0.64	upregulated	2.86	5.07e-11	2.93381	1.31279e-44
ARTN	ENSG00000117407	9048	artemin	protein_coding	-1.1	1.51	upregulated	2.68	7.62e-13	3.12351	1.33356e-66
ASCL1	ENSG00000139352	429	achaete-scute family bHLH transcription factor 1	protein_coding	-4.03	-1.33	upregulated	3.19	8.13e-06	6.87638	1.30342e-61
ASF1B	ENSG00000105011	55723	anti-silencing function 1B histone chaperone	protein_coding	1.49	4.41	upregulated	2.95	1.66e-36	2.94761	1.47347e-176
ASPA	ENSG00000108381	443	aspartoacylase	protein_coding	3.28	-0.23	downregulated	-3.58	3.96e-77	-3.58224	3.45553e-121
ASPM	ENSG00000066279	259266	abnormal spindle microtubule assembly	protein_coding	0.9	4.38	upregulated	3.52	4.31e-31	3.33564	5.84523e-145
ATF3	ENSG00000162772	467	activating transcription factor 3	protein_coding	7.11	4.3	downregulated	-2.82	5.6e-40	-2.50911	7.4937e-66
ATOH8	ENSG00000168874	84913	atonal bHLH transcription factor 8	protein_coding	4.17	0.18	downregulated	-4.03	3.7e-114	-3.70018	1.8721e-123
ATP13A5	ENSG00000187527	344905	ATPase 13A5	protein_coding	2.89	-1.17	downregulated	-4.3	2.12e-33	-3.1711	4.89514e-35
ATP1A2	ENSG00000018625	477	ATPase Na+/K+ transporting subunit alpha 2	protein_coding	5.41	0.62	downregulated	-4.86	3.38e-92	-4.30209	6.37936e-71
AURKA	ENSG00000087586	6790	aurora kinase A	protein_coding	1.5	4.2	upregulated	2.72	1.14e-26	2.99764	7.51973e-151
AURKB	ENSG00000178999	9212	aurora kinase B	protein_coding	0.02	2.91	upregulated	2.95	3.56e-26	2.95146	8.6016e-123
AVPR2	ENSG00000126895	554	arginine vasopressin receptor 2	protein_coding	2.34	-0.94	downregulated	-3.38	3.36e-60	-3.04599	1.1791e-80
B3GALT1	ENSG00000172318	8708	beta-1,3-galactosyltransferase 1	protein_coding	1.45	-2.54	downregulated	-4.34	1.41e-80	-3.91213	1.93641e-91
BBOX1	ENSG00000129151	8424	gamma-butyrobetaine hydroxylase 1	protein_coding	4.33	-0.49	downregulated	-4.97	7.52e-63	-3.99629	3.27984e-75
BHMT2	ENSG00000132840	23743	betaine--homocysteine S-methyltransferase 2	protein_coding	3.93	1.18	downregulated	-2.78	6.28e-37	-3.24898	2.93874e-102
BICDL1	ENSG00000135127	92558	BICD family like cargo adaptor 1	protein_coding	1.48	4.56	upregulated	3.12	7.42e-42	2.86643	4.12574e-157
BIRC5	ENSG00000089685	332	baculoviral IAP repeat containing 5	protein_coding	1.25	4.85	upregulated	3.63	1.18e-33	3.53492	9.35933e-147
BMP2	ENSG00000125845	650	bone morphogenetic protein 2	protein_coding	2.88	-0.05	downregulated	-2.98	3.6e-45	-3.05419	2.49674e-88
BMP3	ENSG00000152785	651	bone morphogenetic protein 3	protein_coding	0.46	-3.36	downregulated	-4.58	3.91e-56	-4.2989	5.95987e-45
BMP6	ENSG00000153162	654	bone morphogenetic protein 6	protein_coding	3.55	0.94	downregulated	-2.64	2.99e-36	-2.53367	2.69735e-63
BMPR1B	ENSG00000138696	658	bone morphogenetic protein receptor type 1B	protein_coding	2.38	5.51	upregulated	3.11	2.46e-06	4.72022	4.287e-71
BMX	ENSG00000102010	660	BMX non-receptor tyrosine kinase	protein_coding	2.73	-0.45	downregulated	-3.26	8.59e-55	-2.90815	1.49975e-79
BNC1	ENSG00000169594	646	basonuclin 1	protein_coding	1.12	-1.95	downregulated	-3.31	5.82e-25	-2.83977	2.25492e-34
BTNL9	ENSG00000165810	153579	butyrophilin like 9	protein_coding	6.22	1.94	downregulated	-4.3	4.87e-119	-4.15365	7.40541e-154
BUB1	ENSG00000169679	699	BUB1 mitotic checkpoint serine/threonine kinase	protein_coding	1.16	4.19	upregulated	3.07	1.63e-32	3.03295	3.06061e-166
BUB1B	ENSG00000156970	701	BUB1 mitotic checkpoint serine/threonine kinase B	protein_coding	1.11	3.92	upregulated	2.84	1.1e-29	2.8363	4.38895e-153
C10orf142	ENSG00000277288	100130539	chromosome 10 open reading frame 142	protein_coding	-1.82	-3.84	downregulated	-2.7	7.71e-32	-2.52931	1.26504e-45
C10orf90	ENSG00000154493	118611	chromosome 10 open reading frame 90	protein_coding	2.07	-2.79	downregulated	-5.31	1.36e-82	-4.65451	2.73696e-96
C11orf87	ENSG00000185742	399947	chromosome 11 open reading frame 87	protein_coding	-2.18	-3.99	downregulated	-2.53	1.47e-21	-2.86075	2.24665e-38
C14orf180	ENSG00000184601	400258	chromosome 14 open reading frame 180	protein_coding	2.92	-2.53	downregulated	-6.12	3.58e-91	-5.43945	5.37873e-69
C1QL2	ENSG00000144119	165257	complement C1q like 2	protein_coding	-0.78	-4.02	downregulated	-4.22	5.34e-35	-3.96666	4.95566e-40
C1QTNF9	ENSG00000240654	338872	C1q and TNF related 9	protein_coding	0.66	-3.06	downregulated	-4.24	3.45e-89	-3.75068	4.92179e-96
C2orf88	ENSG00000187699	84281	chromosome 2 open reading frame 88	protein_coding	3.99	0.47	downregulated	-3.55	3.91e-82	-3.1835	2.63537e-98
C4BPA	ENSG00000123838	722	complement component 4 binding protein alpha	protein_coding	1.53	-2.71	downregulated	-4.76	3.22e-49	-3.8052	2.48874e-39
C6	ENSG00000039537	729	complement C6	protein_coding	2.13	-0.9	downregulated	-3.32	2.39e-18	-3.2719	9.91448e-34
CA3	ENSG00000164879	761	carbonic anhydrase 3	protein_coding	4.09	-0.77	downregulated	-5.03	2.4e-90	-4.94386	6.30657e-121
CA4	ENSG00000167434	762	carbonic anhydrase 4	protein_coding	3.79	-2.78	downregulated	-7.22	2.33e-172	-5.57613	2.15107e-84
CA6	ENSG00000131686	765	carbonic anhydrase 6	protein_coding	-0.37	-4.21	downregulated	-4.86	3.31e-43	-5.2141	1.57981e-53
CACNG4	ENSG00000075461	27092	calcium voltage-gated channel auxiliary subunit gamma 4	protein_coding	3.46	6.12	upregulated	2.72	1.31e-08	2.78907	9.35097e-43
CADM3	ENSG00000162706	57863	cell adhesion molecule 3	protein_coding	3.59	-0.08	downregulated	-3.75	2.45e-44	-3.00492	1.1479e-44
CALB2	ENSG00000172137	794	calbindin 2	protein_coding	4.65	1.45	downregulated	-3.22	4.81e-26	-3.46915	2.719e-64
CAMK2N2	ENSG00000163888	94032	calcium/calmodulin dependent protein kinase II inhibitor 2	protein_coding	-3.09	-0.83	upregulated	2.62	3.07e-15	3.27245	4.78586e-65
CAMP	ENSG00000164047	820	cathelicidin antimicrobial peptide	protein_coding	-3.5	-0.98	upregulated	3.04	1.41e-10	3.93704	1.95862e-57
CAPN11	ENSG00000137225	11131	calpain 11	protein_coding	2.74	-0.21	downregulated	-2.97	1.4e-60	-2.71687	1.21282e-95
CAPN6	ENSG00000077274	827	calpain 6	protein_coding	4.33	-0.07	downregulated	-4.55	6.03e-42	-3.01785	6.64216e-30
CAPSL	ENSG00000152611	133690	calcyphosine like	protein_coding	-3.48	-0.83	upregulated	3.2	1.09e-12	4.12824	3.8011e-59
CAPZA3	ENSG00000177938	93661	capping actin protein of muscle Z-line subunit alpha 3	protein_coding	-1.4	-4.4	downregulated	-4.19	3.99e-67	-4.22835	7.44502e-46
CASQ2	ENSG00000118729	845	calsequestrin 2	protein_coding	2.98	-0.03	downregulated	-3.08	2.04e-38	-3.59017	5.0718e-86
CAV1	ENSG00000105974	857	caveolin 1	protein_coding	9.16	5.78	downregulated	-3.38	1.12e-96	-3.48771	3.44215e-199
CAV2	ENSG00000105971	858	caveolin 2	protein_coding	7.37	4.22	downregulated	-3.16	3.44e-88	-3.21252	2.19579e-186
CAVIN2	ENSG00000168497	8436	caveolae associated protein 2	protein_coding	6.9	2.22	downregulated	-4.7	1.71e-144	-4.14837	1.55537e-138
CBLN2	ENSG00000141668	147381	cerebellin 2 precursor	protein_coding	-2.59	-0.1	upregulated	2.61	0.000142	6.41433	2.56309e-82
CCDC178	ENSG00000166960	374864	coiled-coil domain containing 178	protein_coding	1.81	-1.74	downregulated	-3.79	1.18e-61	-3.25097	1.83411e-70
CCDC187	ENSG00000260220	399693	coiled-coil domain containing 187	protein_coding	-4.58	-2.43	upregulated	2.99	1.07e-09	5.25736	3.42559e-55
CCDC3	ENSG00000151468	83643	coiled-coil domain containing 3	protein_coding	6.28	3.56	downregulated	-2.73	7.05e-49	-3.09727	3.84962e-128
CCDC69	ENSG00000198624	26112	coiled-coil domain containing 69	protein_coding	6.66	3.87	downregulated	-2.79	2.49e-50	-3.07537	3.17758e-126
CCDC78	ENSG00000162004	124093	coiled-coil domain containing 78	protein_coding	-0.84	2.45	upregulated	3.4	1.34e-26	3.68708	1.66803e-99
CCL11	ENSG00000172156	6356	C-C motif chemokine ligand 11	protein_coding	-3.48	-0.18	upregulated	3.83	8.69e-30	4.16558	7.43669e-119
CCL13	ENSG00000181374	6357	C-C motif chemokine ligand 13	protein_coding	1.33	-1.3	downregulated	-2.83	1.21e-16	-2.74503	1.06537e-36
CCL14	ENSG00000276409	6358	C-C motif chemokine ligand 14	protein_coding	3.78	-0.4	downregulated	-4.3	4.33e-76	-3.53597	9.60514e-72
CCL16	ENSG00000275152	6360	C-C motif chemokine ligand 16	protein_coding	-1.29	-3.65	downregulated	-3.03	5.41e-42	-2.75084	1.1572e-55
CCL21	ENSG00000137077	6366	C-C motif chemokine ligand 21	protein_coding	5.41	1.27	downregulated	-4.29	8.68e-40	-3.09842	7.67954e-38
CCL23	ENSG00000274736	6368	C-C motif chemokine ligand 23	protein_coding	-0.78	-2.98	downregulated	-2.57	6.69e-23	-2.57618	1.09422e-53
CCL24	ENSG00000106178	6369	C-C motif chemokine ligand 24	protein_coding	-1.4	-3.95	downregulated	-3.38	2.42e-32	-3.29771	1.40593e-33
CCL28	ENSG00000151882	56477	C-C motif chemokine ligand 28	protein_coding	6.79	3.17	downregulated	-3.63	1.97e-37	-2.83871	3.90965e-42
CCN4	ENSG00000104415	8840	cellular communication network factor 4	protein_coding	0.5	4.03	upregulated	3.55	6.2e-35	3.60754	3.68123e-161
CCNB2	ENSG00000157456	9133	cyclin B2	protein_coding	1.44	4.02	upregulated	2.61	3.11e-24	2.73156	1.9026e-138
CCR8	ENSG00000179934	1237	C-C motif chemokine receptor 8	protein_coding	-3.56	-1.2	upregulated	2.88	2.18e-12	3.18178	7.78923e-57
CD209	ENSG00000090659	30835	CD209 molecule	protein_coding	3.63	0.88	downregulated	-2.78	2.58e-31	-2.94349	1.66679e-72
CD300LG	ENSG00000161649	146894	CD300 molecule like family member g	protein_coding	5.85	-0.67	downregulated	-6.73	1.96e-143	-5.18997	2.94944e-93
CD36	ENSG00000135218	948	CD36 molecule	protein_coding	9.64	4.95	downregulated	-4.69	6.96e-74	-4.02979	1.42888e-81
CDC20	ENSG00000117399	991	cell division cycle 20	protein_coding	1.44	4.38	upregulated	2.98	3.67e-26	2.94813	3.4915e-130
CDC20B	ENSG00000164287	166979	cell division cycle 20B	protein_coding	-3.81	-0.79	upregulated	3.49	7.99e-08	7.20667	2.27651e-83
CDC25C	ENSG00000158402	995	cell division cycle 25C	protein_coding	-1.12	2.27	upregulated	3.52	1.72e-48	3.3851	4.11811e-185
CDC6	ENSG00000094804	990	cell division cycle 6	protein_coding	1.69	4.18	upregulated	2.52	5.25e-16	2.93148	2.15413e-83
CDCA3	ENSG00000111665	83461	cell division cycle associated 3	protein_coding	0.8	3.3	upregulated	2.52	5.08e-22	2.68217	1.01677e-126
CDCA5	ENSG00000146670	113130	cell division cycle associated 5	protein_coding	1.58	4.23	upregulated	2.69	7.33e-24	2.86342	5.6254e-140
CDCA8	ENSG00000134690	55143	cell division cycle associated 8	protein_coding	1.42	3.92	upregulated	2.54	1.89e-24	2.65351	9.74992e-147
CDH12	ENSG00000154162	1010	cadherin 12	protein_coding	0.46	-3.71	downregulated	-5.03	1.28e-71	-3.48321	3.99305e-25
CDH19	ENSG00000071991	28513	cadherin 19	protein_coding	0.23	-3.5	downregulated	-4.66	4.25e-29	-2.679	1.44597e-12
CDH20	ENSG00000101542	28316	cadherin 20	protein_coding	0.15	-2.69	downregulated	-3.17	9.49e-39	-3.19772	9.47149e-61
CDK1	ENSG00000170312	983	cyclin dependent kinase 1	protein_coding	2.18	5.09	upregulated	2.92	7.16e-32	3.05531	1.70713e-170
CDKN3	ENSG00000100526	1033	cyclin dependent kinase inhibitor 3	protein_coding	0.28	2.92	upregulated	2.68	4.97e-31	2.82006	3.85589e-146
CDO1	ENSG00000129596	1036	cysteine dioxygenase type 1	protein_coding	4.94	1.04	downregulated	-3.93	3.76e-80	-3.78391	9.10339e-100
CEACAM5	ENSG00000105388	1048	carcinoembryonic antigen related cell adhesion molecule 5	protein_coding	-1.16	3.01	upregulated	4.44	3.21e-12	5.35663	2.94683e-58
CEACAM6	ENSG00000086548	4680	carcinoembryonic antigen related cell adhesion molecule 6	protein_coding	1.94	5.24	upregulated	3.4	3.85e-07	4.56475	6.14127e-54
CELF3	ENSG00000159409	11189	CUGBP Elav-like family member 3	protein_coding	-4.14	-2.22	upregulated	2.58	3.93e-07	4.89255	2.08292e-56
CEMIP	ENSG00000103888	57214	cell migration inducing hyaluronidase 1	protein_coding	1.17	3.72	upregulated	2.56	1.03e-10	3.29222	2.95242e-82
CENPA	ENSG00000115163	1058	centromere protein A	protein_coding	-0.58	2.08	upregulated	2.73	9.88e-25	2.75708	4.67106e-118
CENPF	ENSG00000117724	1063	centromere protein F	protein_coding	3.33	6.33	upregulated	3	1.48e-31	3.0403	7.8775e-158
CENPM	ENSG00000100162	79019	centromere protein M	protein_coding	0.02	2.67	upregulated	2.71	7.22e-29	2.63175	1.01762e-112
CEP55	ENSG00000138180	55165	centrosomal protein 55	protein_coding	0.8	3.94	upregulated	3.18	1.39e-34	3.1285	2.8481e-168
CES1	ENSG00000198848	1066	carboxylesterase 1	protein_coding	6.18	2.18	downregulated	-4.01	6.07e-67	-3.87132	2.13605e-72
CFD	ENSG00000197766	1675	complement factor D	protein_coding	7.07	3.7	downregulated	-3.4	2.08e-48	-3.05532	1.50353e-53
CGA	ENSG00000135346	1081	glycoprotein hormones, alpha polypeptide	protein_coding	-4.09	-0.84	upregulated	3.98	7.03e-09	8.1157	8.7764e-83
CHL1	ENSG00000134121	10752	cell adhesion molecule L1 like	protein_coding	5.86	1.94	downregulated	-3.96	7.6e-70	-2.94075	2.75585e-52
CHRDL1	ENSG00000101938	91851	chordin like 1	protein_coding	7.63	2.02	downregulated	-5.66	2.21e-104	-4.7492	5.20499e-111
CHRNA6	ENSG00000147434	8973	cholinergic receptor nicotinic alpha 6 subunit	protein_coding	-3.93	-0.66	upregulated	4.14	1.55e-33	4.18471	1.14469e-104
CHRNA9	ENSG00000174343	55584	cholinergic receptor nicotinic alpha 9 subunit	protein_coding	-4.13	-1.87	upregulated	2.95	8.37e-08	6.81392	4.32199e-88
CHST9	ENSG00000154080	83539	carbohydrate sulfotransferase 9	protein_coding	3.5	-0.59	downregulated	-4.28	3.61e-41	-3.13514	2.30431e-39
CIB3	ENSG00000141977	117286	calcium and integrin binding family member 3	protein_coding	-3.45	-1.05	upregulated	2.97	3.32e-18	3.25521	4.88619e-57
CIDEA	ENSG00000176194	1149	cell death inducing DFFA like effector a	protein_coding	4.49	-1.31	downregulated	-6.24	2.25e-84	-5.29967	6.49964e-70
CIDEC	ENSG00000187288	63924	cell death inducing DFFA like effector c	protein_coding	6.63	0.04	downregulated	-6.84	3.83e-101	-5.4933	4.58687e-83
CILP2	ENSG00000160161	148113	cartilage intermediate layer protein 2	protein_coding	0.41	3.49	upregulated	3.11	7.36e-23	3.53824	7.84689e-126
CKAP2L	ENSG00000169607	150468	cytoskeleton associated protein 2 like	protein_coding	-0.13	3.17	upregulated	3.36	6.26e-39	3.28703	6.70244e-176
CLCA4	ENSG00000016602	22802	chloride channel accessory 4	protein_coding	1.54	-3.27	downregulated	-5.54	2.24e-87	-4.72351	1.7765e-73
CLDN10	ENSG00000134873	9071	claudin 10	protein_coding	0.09	-2.83	downregulated	-3.41	3.58e-23	-3.10285	6.14661e-32
CLDN11	ENSG00000013297	5010	claudin 11	protein_coding	5.4	2.12	downregulated	-3.29	1.26e-59	-2.72691	3.84575e-65
CLDN19	ENSG00000164007	149461	claudin 19	protein_coding	2.52	-2.09	downregulated	-5.04	1.37e-61	-3.75315	2.90153e-44
CLDN5	ENSG00000184113	7122	claudin 5	protein_coding	5.42	2.39	downregulated	-3.05	5.15e-58	-2.93485	2.55948e-80
CLDN8	ENSG00000156284	9073	claudin 8	protein_coding	4.76	1.2	downregulated	-3.55	6.05e-26	-3.04813	9.74735e-43
CLEC3B	ENSG00000163815	7123	C-type lectin domain family 3 member B	protein_coding	5.74	2.11	downregulated	-3.65	3.46e-96	-3.91477	4.00628e-159
CLEC4G	ENSG00000182566	339390	C-type lectin domain family 4 member G	protein_coding	-0.29	-3.72	downregulated	-4.21	3.9e-62	-4.12459	2.78769e-60
CLEC5A	ENSG00000258227	23601	C-type lectin domain containing 5A	protein_coding	-0.81	2.11	upregulated	3.01	5.97e-21	3.30555	5.53493e-100
CLPSL2	ENSG00000196748	389383	colipase like 2	protein_coding	-3.02	-0.18	upregulated	3.27	4.7e-15	3.41318	6.93564e-57
CLSPN	ENSG00000092853	63967	claspin	protein_coding	-0.11	2.46	upregulated	2.63	1.34e-19	2.75405	8.71716e-107
CMA1	ENSG00000092009	1215	chymase 1	protein_coding	1.46	-1.84	downregulated	-3.6	1.25e-37	-3.00884	7.93889e-42
CMTM5	ENSG00000166091	116173	CKLF like MARVEL transmembrane domain containing 5	protein_coding	-0.26	-3.86	downregulated	-4.49	5.47e-55	-3.95527	1.67954e-44
CNGA1	ENSG00000198515	1259	cyclic nucleotide gated channel alpha 1	protein_coding	1.72	-1.46	downregulated	-3.36	7.28e-39	-2.59303	3.60474e-46
CNIH2	ENSG00000174871	254263	cornichon family AMPA receptor auxiliary protein 2	protein_coding	-1.07	1.45	upregulated	2.6	4.91e-17	2.98309	6.86229e-89
CNKSR2	ENSG00000149970	22866	connector enhancer of kinase suppressor of Ras 2	protein_coding	2.18	-1.03	downregulated	-3.33	3.34e-47	-3.07698	3.93125e-82
CNN1	ENSG00000130176	1264	calponin 1	protein_coding	7.2	3.55	downregulated	-3.66	5.12e-70	-3.46566	2.09711e-107
CNTD2	ENSG00000105219	79935	cyclin N-terminal domain containing 2	protein_coding	-0.44	2.28	upregulated	2.79	5.71e-13	3.17498	8.47819e-64
CNTFR	ENSG00000122756	1271	ciliary neurotrophic factor receptor	protein_coding	4.43	0.4	downregulated	-4.15	1.25e-44	-2.7055	8.7719e-28
CNTNAP2	ENSG00000174469	26047	contactin associated protein like 2	protein_coding	-0.17	4.08	upregulated	4.34	4.2e-14	4.40899	1.56724e-68
CNTNAP3	ENSG00000106714	79937	contactin associated protein like 3	protein_coding	2.74	-1.36	downregulated	-4.29	7.29e-66	-3.45182	1.57255e-78
CNTNAP3B	ENSG00000154529	728577	contactin associated protein like 3B	protein_coding	1.9	-2.07	downregulated	-4.26	6.86e-66	-3.4768	4.00604e-74
COL10A1	ENSG00000123500	1300	collagen type X alpha 1 chain	protein_coding	-0.48	6.89	upregulated	7.43	1.21e-54	7.4274	0
COL11A1	ENSG00000060718	1301	collagen type XI alpha 1 chain	protein_coding	1.14	6.93	upregulated	5.81	1.48e-30	6.47063	1.46594e-246
COL17A1	ENSG00000065618	1308	collagen type XVII alpha 1 chain	protein_coding	7.45	3.27	downregulated	-4.18	2.97e-37	-3.17885	3.24724e-40
COL1A1	ENSG00000108821	1277	collagen type I alpha 1 chain	protein_coding	9.68	12.37	upregulated	2.69	2.88e-22	2.50072	2.15979e-68
COL25A1	ENSG00000188517	84570	collagen type XXV alpha 1 chain	protein_coding	1.92	-1.47	downregulated	-3.55	9.9e-58	-3.24263	1.43092e-79
COL6A6	ENSG00000206384	131873	collagen type VI alpha 6 chain	protein_coding	4.34	0.33	downregulated	-4.08	3.4e-75	-3.45523	1.91821e-76
COMP	ENSG00000105664	1311	cartilage oligomeric matrix protein	protein_coding	1.36	6.38	upregulated	5.06	1.57e-28	4.92962	8.10064e-149
COX6C	ENSG00000164919	1345	cytochrome c oxidase subunit 6C	protein_coding	6.39	8.93	upregulated	2.54	4.33e-22	3.14617	4.67857e-98
CPA1	ENSG00000091704	1357	carboxypeptidase A1	protein_coding	0.61	-3.73	downregulated	-5.25	3.46e-120	-4.74347	2.46865e-91
CPA2	ENSG00000158516	1358	carboxypeptidase A2	protein_coding	-1.67	-4.07	downregulated	-3.24	6.97e-36	-3.5015	1.6958e-59
CPED1	ENSG00000106034	79974	cadherin like and PC-esterase domain containing 1	protein_coding	5.63	3.1	downregulated	-2.54	6.94e-35	-2.7111	2.15484e-69
CRHBP	ENSG00000145708	1393	corticotropin releasing hormone binding protein	protein_coding	1.65	-1.57	downregulated	-3.34	5.03e-62	-4.03427	1.26648e-173
CRTAC1	ENSG00000095713	55118	cartilage acidic protein 1	protein_coding	2.81	-0.58	downregulated	-3.5	3.08e-33	-2.66929	7.7937e-31
CRYAB	ENSG00000109846	1410	crystallin alpha B	protein_coding	8.57	3.83	downregulated	-4.75	1.46e-85	-4.58348	1.93238e-150
CSF3	ENSG00000108342	1440	colony stimulating factor 3	protein_coding	-0.61	-3.97	downregulated	-4.31	2.42e-53	-4.06222	5.46696e-31
CSN1S1	ENSG00000126545	1446	casein alpha s1	protein_coding	0.2	-4.12	downregulated	-5.44	2.97e-71	-6.36913	8.12001e-43
CSN2	ENSG00000135222	1447	casein beta	protein_coding	-2.57	-4.79	downregulated	-3.07	1.51e-20	-7.55756	3.24459e-35
CSN3	ENSG00000171209	1448	casein kappa	protein_coding	-0.96	-4.52	downregulated	-4.75	2.81e-32	-6.53466	8.8108e-33
CSRNP3	ENSG00000178662	80034	cysteine and serine rich nuclear protein 3	protein_coding	3.59	0.87	downregulated	-2.74	1.5e-32	-2.63562	9.27626e-66
CST1	ENSG00000170373	1469	cystatin SN	protein_coding	-3.93	2.03	upregulated	7.09	1.42e-24	7.14447	5.14374e-140
CST2	ENSG00000170369	1470	cystatin SA	protein_coding	-3.56	0.59	upregulated	4.89	3.28e-31	5.32179	1.61092e-115
CST4	ENSG00000101441	1472	cystatin S	protein_coding	-4.57	-0.98	upregulated	4.85	6.17e-19	7.46199	4.54296e-98
CST5	ENSG00000170367	1473	cystatin D	protein_coding	-4.39	-1.45	upregulated	3.82	3.91e-09	7.35096	2.95987e-64
CTHRC1	ENSG00000164932	115908	collagen triple helix repeat containing 1	protein_coding	3.63	6.28	upregulated	2.64	1.75e-22	2.57358	2.00139e-106
CTXN1	ENSG00000178531	404217	cortexin 1	protein_coding	1.43	4.14	upregulated	2.74	4.64e-19	2.7437	2.98483e-89
CX3CL1	ENSG00000006210	6376	C-X3-C motif chemokine ligand 1	protein_coding	8.27	4.66	downregulated	-3.61	3e-72	-3.3772	3.55167e-129
CXCL10	ENSG00000169245	3627	C-X-C motif chemokine ligand 10	protein_coding	1.53	4.18	upregulated	2.66	8.21e-09	3.08439	9.10933e-64
CXCL11	ENSG00000169248	6373	C-X-C motif chemokine ligand 11	protein_coding	-0.47	2.3	upregulated	2.83	4.19e-10	3.47859	7.04945e-72
CXCL2	ENSG00000081041	2920	C-X-C motif chemokine ligand 2	protein_coding	4.43	-0.72	downregulated	-5.28	1.35e-127	-4.36777	4.58256e-113
CXCL3	ENSG00000163734	2921	C-X-C motif chemokine ligand 3	protein_coding	0.54	-2.64	downregulated	-3.54	1.87e-47	-3.07602	5.95923e-72
CXCL5	ENSG00000163735	6374	C-X-C motif chemokine ligand 5	protein_coding	0.28	-2.95	downregulated	-3.7	1.63e-25	-3.44752	6.51769e-42
DACT2	ENSG00000164488	168002	dishevelled binding antagonist of beta catenin 2	protein_coding	1.88	-2.71	downregulated	-5.09	1.66e-83	-4.12713	7.30899e-74
DCT	ENSG00000080166	1638	dopachrome tautomerase	protein_coding	0.85	-3.07	downregulated	-4.47	3.29e-72	-3.80734	1.55156e-50
DEFB1	ENSG00000164825	1672	defensin beta 1	protein_coding	2.52	-1.3	downregulated	-4.05	2.24e-34	-3.03301	1.5624e-36
DEFB132	ENSG00000186458	400830	defensin beta 132	protein_coding	2.05	-1.63	downregulated	-3.94	5.24e-41	-4.55016	4.45151e-64
DEGS2	ENSG00000168350	123099	delta 4-desaturase, sphingolipid 2	protein_coding	3.23	6.04	upregulated	2.86	2.11e-18	2.74152	4.65784e-58
DEPDC1	ENSG00000024526	55635	DEP domain containing 1	protein_coding	0.22	3.05	upregulated	2.88	9.04e-23	2.94362	3.31062e-120
DEPDC1B	ENSG00000035499	55789	DEP domain containing 1B	protein_coding	-0.53	2.14	upregulated	2.74	1.32e-26	2.74664	1.77327e-121
DEPP1	ENSG00000165507	11067	DEPP1 autophagy regulator	protein_coding	7.9	5.29	downregulated	-2.62	1.79e-40	-2.61935	9.66025e-98
DES	ENSG00000175084	1674	desmin	protein_coding	3.32	-0.81	downregulated	-4.3	5.36e-49	-3.96577	2.10124e-55
DGAT2	ENSG00000062282	84649	diacylglycerol O-acyltransferase 2	protein_coding	7.1	3.76	downregulated	-3.34	4.92e-46	-3.89111	9.3929e-122
DIO1	ENSG00000211452	1733	iodothyronine deiodinase 1	protein_coding	-0.68	1.94	upregulated	2.69	1.26e-06	3.88908	3.78939e-46
DLGAP5	ENSG00000126787	9787	DLG associated protein 5	protein_coding	0.44	3.62	upregulated	3.23	2.65e-36	3.12548	3.2943e-161
DLK1	ENSG00000185559	8788	delta like non-canonical Notch ligand 1	protein_coding	1.89	-3.25	downregulated	-6.11	2.26e-53	-4.41101	1.17482e-21
DMD	ENSG00000198947	1756	dystrophin	protein_coding	6.88	2.75	downregulated	-4.14	2.72e-117	-3.86605	1.31119e-169
DMRT2	ENSG00000173253	10655	doublesex and mab-3 related transcription factor 2	protein_coding	1.55	-1.25	downregulated	-2.96	2.6e-29	-2.96079	1.28163e-58
DNASE1L3	ENSG00000163687	1776	deoxyribonuclease 1 like 3	protein_coding	2.58	-0.92	downregulated	-3.64	1.5e-50	-3.02271	6.58464e-59
DPP6	ENSG00000130226	1804	dipeptidyl peptidase like 6	protein_coding	1.64	-2.71	downregulated	-4.81	3.37e-83	-3.76647	7.49165e-52
DPT	ENSG00000143196	1805	dermatopontin	protein_coding	7.66	4.25	downregulated	-3.43	1.62e-46	-3.46943	1.8382e-96
DQX1	ENSG00000144045	165545	DEAQ-box RNA dependent ATPase 1	protein_coding	-2.67	-0.02	upregulated	2.91	4.86e-12	3.91421	5.04095e-67
DSC1	ENSG00000134765	1823	desmocollin 1	protein_coding	1.19	-2.04	downregulated	-3.44	7.51e-40	-3.18915	4.41265e-70
DSC3	ENSG00000134762	1825	desmocollin 3	protein_coding	5.29	1.62	downregulated	-3.69	2.53e-22	-2.59145	1.10082e-27
DSG1	ENSG00000134760	1828	desmoglein 1	protein_coding	2.45	-2.42	downregulated	-5.33	2.91e-48	-4.26649	6.51459e-45
DST	ENSG00000151914	667	dystonin	protein_coding	9.93	7.15	downregulated	-2.78	3.04e-47	-2.53947	3.70937e-104
DTL	ENSG00000143476	51514	denticleless E3 ubiquitin protein ligase homolog	protein_coding	1.63	4.62	upregulated	3.01	7.75e-33	3.03194	3.60289e-170
DTX1	ENSG00000135144	1840	deltex E3 ubiquitin ligase 1	protein_coding	4.28	1.75	downregulated	-2.55	5.3e-41	-2.59778	3.25823e-97
DUSP13	ENSG00000079393	51207	dual specificity phosphatase 13	protein_coding	-3.66	-1.63	upregulated	2.54	3.33e-07	4.19244	1.77753e-51
E2F7	ENSG00000165891	144455	E2F transcription factor 7	protein_coding	-0.74	1.97	upregulated	2.81	4.86e-22	2.84913	3.67491e-97
E2F8	ENSG00000129173	79733	E2F transcription factor 8	protein_coding	-1.01	2.07	upregulated	3.2	2.37e-27	3.25397	3.60076e-114
EBF1	ENSG00000164330	1879	EBF transcription factor 1	protein_coding	6	3.13	downregulated	-2.89	1.21e-74	-3.11031	4.29136e-166
EBF3	ENSG00000108001	253738	EBF transcription factor 3	protein_coding	4.32	1.52	downregulated	-2.83	3.05e-62	-2.864	3.65133e-110
ECRG4	ENSG00000119147	84417	chromosome 2 open reading frame 40	protein_coding	4.82	-0.45	downregulated	-5.41	2.57e-99	-3.99671	2.60693e-57
EDAR	ENSG00000135960	10913	ectodysplasin A receptor	protein_coding	0	-3.23	downregulated	-3.8	6.51e-35	-3.3831	2.38853e-43
EDN3	ENSG00000124205	1908	endothelin 3	protein_coding	2.87	-2.45	downregulated	-5.94	3.82e-65	-3.88065	6.84466e-31
EEF1A2	ENSG00000101210	1917	eukaryotic translation elongation factor 1 alpha 2	protein_coding	2.21	5.8	upregulated	3.66	8.6e-12	3.77312	1.22884e-55
EFCAB1	ENSG00000034239	79645	EF-hand calcium binding domain 1	protein_coding	1.87	-1.65	downregulated	-3.74	4.36e-44	-2.75529	2.03684e-38
EGFR	ENSG00000146648	1956	epidermal growth factor receptor	protein_coding	7.64	3.91	downregulated	-3.74	4.02e-75	-3.23652	2.3466e-98
EGR1	ENSG00000120738	1958	early growth response 1	protein_coding	10.26	6.84	downregulated	-3.42	5.8e-53	-3.0803	4.75525e-88
EGR2	ENSG00000122877	1959	early growth response 2	protein_coding	6.25	3.56	downregulated	-2.68	1.32e-39	-2.60659	7.94125e-80
ELF5	ENSG00000135374	2001	E74 like ETS transcription factor 5	protein_coding	5.5	1.28	downregulated	-4.27	4.03e-26	-3.33842	8.17975e-43
EMILIN3	ENSG00000183798	90187	elastin microfibril interfacer 3	protein_coding	1.61	-2.14	downregulated	-4.01	2.08e-41	-3.12805	9.49781e-36
EMX1	ENSG00000135638	2016	empty spiracles homeobox 1	protein_coding	-2.59	0.15	upregulated	2.99	4.05e-10	3.93959	5.68401e-52
ENPP2	ENSG00000136960	5168	ectonucleotide pyrophosphatase/phosphodiesterase 2	protein_coding	7.35	4.13	downregulated	-3.23	3e-63	-3.00197	6.48853e-98
ENTPD8	ENSG00000188833	377841	ectonucleoside triphosphate diphosphohydrolase 8	protein_coding	-1.07	1.3	upregulated	2.56	4.62e-10	2.96271	1.50175e-44
EPB42	ENSG00000166947	2038	erythrocyte membrane protein band 4.2	protein_coding	0.29	-2.49	downregulated	-3.03	3.5e-40	-3.69342	5.56449e-100
EPHA8	ENSG00000070886	2046	EPH receptor A8	protein_coding	-3.67	-1.45	upregulated	2.82	1.79e-07	3.45554	5.60805e-32
EPHB1	ENSG00000154928	2047	EPH receptor B1	protein_coding	4.17	0.63	downregulated	-3.55	5.35e-71	-3.51751	2.93461e-125
EPYC	ENSG00000083782	1833	epiphycan	protein_coding	-3.84	0.5	upregulated	4.98	5.98e-22	6.80777	3.53541e-151
ERCC6L	ENSG00000186871	54821	ERCC excision repair 6 like, spindle assembly checkpoint helicase	protein_coding	-0.18	2.42	upregulated	2.65	1.67e-27	2.69832	1.13912e-137
ERICH4	ENSG00000204978	100170765	glutamate rich 4	protein_coding	-2.42	-4.26	downregulated	-2.63	1.17e-28	-3.06785	8.86262e-79
ESCO2	ENSG00000171320	157570	establishment of sister chromatid cohesion N-acetyltransferase 2	protein_coding	-0.16	2.59	upregulated	2.81	1.31e-27	2.82686	9.86168e-121
ESM1	ENSG00000164283	11082	endothelial cell specific molecule 1	protein_coding	0.22	3.01	upregulated	2.82	4.71e-23	2.92563	1.40275e-99
ESPL1	ENSG00000135476	9700	extra spindle pole bodies like 1, separase	protein_coding	1.23	3.85	upregulated	2.67	2.93e-22	2.74158	1.85323e-123
ETV3L	ENSG00000253831	440695	ETS variant 3 like	protein_coding	-0.98	-3.98	downregulated	-3.8	7.36e-33	-4.148	5.02946e-56
EXO1	ENSG00000174371	9156	exonuclease 1	protein_coding	0.06	3.16	upregulated	3.17	1.83e-30	3.13399	3.66049e-146
F10	ENSG00000126218	2159	coagulation factor X	protein_coding	3.01	0.43	downregulated	-2.62	1.21e-46	-2.78672	1.21735e-109
F12	ENSG00000131187	2161	coagulation factor XII	protein_coding	-0.02	2.44	upregulated	2.54	1.84e-14	2.63984	1.02672e-68
FABP4	ENSG00000170323	2167	fatty acid binding protein 4	protein_coding	9.37	3.25	downregulated	-6.16	1.85e-85	-5.00165	2.04874e-77
FABP7	ENSG00000164434	2173	fatty acid binding protein 7	protein_coding	2.75	-2.49	downregulated	-5.77	5.75e-39	-3.85027	1.63111e-29
FAM107A	ENSG00000168309	11170	family with sequence similarity 107 member A	protein_coding	5.63	1.32	downregulated	-4.34	7.36e-89	-3.88092	2.04628e-94
FAM111B	ENSG00000189057	374393	family with sequence similarity 111 member B	protein_coding	1.32	4.12	upregulated	2.84	1.89e-21	2.78435	2.92274e-100
FAM13A	ENSG00000138640	10144	family with sequence similarity 13 member A	protein_coding	6.42	3.74	downregulated	-2.68	2.27e-78	-2.71002	5.43335e-174
FAM180B	ENSG00000196666	399888	family with sequence similarity 180 member B	protein_coding	0.5	-3.22	downregulated	-4.3	3.58e-64	-4.50174	9.48209e-88
FAM3D	ENSG00000198643	131177	family with sequence similarity 3 member D	protein_coding	2.27	-1.84	downregulated	-4.26	2e-45	-4.13838	1.307e-65
FAM83D	ENSG00000101447	81610	family with sequence similarity 83 member D	protein_coding	0.46	3.5	upregulated	3.1	4.1e-26	3.27348	2.10855e-137
FAM89A	ENSG00000182118	375061	family with sequence similarity 89 member A	protein_coding	4.31	1.58	downregulated	-2.75	1.51e-50	-2.91483	3.70071e-97
FAT2	ENSG00000086570	2196	FAT atypical cadherin 2	protein_coding	5.55	1.38	downregulated	-4.21	1.01e-55	-3.0686	5.14559e-50
FDCSP	ENSG00000181617	260436	follicular dendritic cell secreted protein	protein_coding	3.19	-0.99	downregulated	-4.41	1.42e-17	-3.80257	7.46261e-31
FETUB	ENSG00000090512	26998	fetuin B	protein_coding	-3.07	-4.63	downregulated	-2.69	4.81e-20	-2.56331	1.83259e-15
FEZF2	ENSG00000153266	55079	FEZ family zinc finger 2	protein_coding	-2.75	-4.74	downregulated	-2.95	1.48e-25	-4.72614	1.73533e-23
FGF2	ENSG00000138685	2247	fibroblast growth factor 2	protein_coding	5.73	1.98	downregulated	-3.77	8.92e-77	-3.05829	8.25887e-64
FGFBP1	ENSG00000137440	9982	fibroblast growth factor binding protein 1	protein_coding	1.82	-3.49	downregulated	-6.35	1.12e-74	-3.35262	6.27654e-19
FGFBP2	ENSG00000137441	83888	fibroblast growth factor binding protein 2	protein_coding	2.03	-2.33	downregulated	-4.7	1.22e-68	-4.92029	2.15271e-99
FHL1	ENSG00000022267	2273	four and a half LIM domains 1	protein_coding	8.79	4.53	downregulated	-4.27	8.07e-101	-5.11651	1.06171e-213
FHL5	ENSG00000112214	9457	four and a half LIM domains 5	protein_coding	2.84	0.22	downregulated	-2.66	5.61e-36	-2.57616	7.68374e-70
FMO2	ENSG00000094963	2327	flavin containing monooxygenase 2	protein_coding	7.34	2.62	downregulated	-4.74	9.26e-94	-4.03647	4.96377e-107
FN1	ENSG00000115414	2335	fibronectin 1	protein_coding	8.86	12	upregulated	3.14	9.89e-34	3.15545	1.64726e-113
FOS	ENSG00000170345	2353	Fos proto-oncogene, AP-1 transcription factor subunit	protein_coding	9.86	6.78	downregulated	-3.09	1.94e-34	-2.78328	6.0143e-59
FOSB	ENSG00000125740	2354	FosB proto-oncogene, AP-1 transcription factor subunit	protein_coding	8.59	4.09	downregulated	-4.52	1.36e-74	-3.84169	1.68921e-73
FOXJ1	ENSG00000129654	2302	forkhead box J1	protein_coding	-2.1	0.66	upregulated	2.89	2.23e-07	4.62604	1.20727e-60
FOXM1	ENSG00000111206	2305	forkhead box M1	protein_coding	1.74	4.74	upregulated	3.03	3.82e-25	3.07418	1.12789e-135
FREM1	ENSG00000164946	158326	FRAS1 related extracellular matrix 1	protein_coding	4.45	0.84	downregulated	-3.67	1.62e-66	-3.10171	6.98622e-78
FRMD1	ENSG00000153303	79981	FERM domain containing 1	protein_coding	1.09	-2.59	downregulated	-4.07	6.23e-60	-4.52839	4.61595e-110
FRMPD4	ENSG00000169933	9758	FERM and PDZ domain containing 4	protein_coding	-1.65	-3.93	downregulated	-3.01	7.32e-30	-3.06472	6.52784e-42
FSIP1	ENSG00000150667	161835	fibrous sheath interacting protein 1	protein_coding	1.04	3.94	upregulated	2.92	3.9e-14	3.22167	2.50361e-59
FTMT	ENSG00000181867	94033	ferritin mitochondrial	protein_coding	-3.22	-4.87	downregulated	-2.86	1.22e-26	-4.78078	5.28942e-35
FXYD1	ENSG00000266964	5348	FXYD domain containing ion transport regulator 1	protein_coding	2.19	-1.73	downregulated	-4.11	1.43e-100	-3.96797	4.66644e-141
G0S2	ENSG00000123689	50486	G0/G1 switch 2	protein_coding	6.43	2.01	downregulated	-4.46	7.46e-83	-4.52442	1.44986e-120
GABRA4	ENSG00000109158	2557	gamma-aminobutyric acid type A receptor alpha4 subunit	protein_coding	-2.14	-4.52	downregulated	-3.51	7.4e-54	-3.77104	8.48703e-22
GABRD	ENSG00000187730	2563	gamma-aminobutyric acid type A receptor delta subunit	protein_coding	-1.64	1.68	upregulated	3.44	9.35e-47	3.43306	8.37742e-140
GABRE	ENSG00000102287	2564	gamma-aminobutyric acid type A receptor epsilon subunit	protein_coding	4.97	0.89	downregulated	-4.12	3.4e-60	-3.27145	1.39887e-53
GABRP	ENSG00000094755	2568	gamma-aminobutyric acid type A receptor pi subunit	protein_coding	7.46	2.21	downregulated	-5.29	3.73e-35	-4.22544	1.21013e-66
GAL3ST2	ENSG00000154252	64090	galactose-3-O-sulfotransferase 2	protein_coding	-4.03	-1.69	upregulated	3.07	1.3e-09	4.50195	3.21487e-54
GALNT15	ENSG00000131386	117248	polypeptide N-acetylgalactosaminyltransferase 15	protein_coding	5.9	2.77	downregulated	-3.14	7.34e-54	-3.0142	1.14346e-81
GALR1	ENSG00000166573	2587	galanin receptor 1	protein_coding	-2.06	-4.07	downregulated	-2.82	9.52e-29	-2.90515	1.35417e-26
GDF10	ENSG00000266524	2662	growth differentiation factor 10	protein_coding	3.26	-1.24	downregulated	-4.71	1.46e-83	-4.00289	1.03874e-61
GFAP	ENSG00000131095	2670	glial fibrillary acidic protein	protein_coding	2.2	-1.63	downregulated	-4.02	1.28e-57	-3.06678	1.67551e-42
GHR	ENSG00000112964	2690	growth hormone receptor	protein_coding	6.59	3.84	downregulated	-2.77	3.16e-38	-2.84663	4.97707e-78
GIPC2	ENSG00000137960	54810	GIPC PDZ domain containing family member 2	protein_coding	3.35	0.02	downregulated	-3.38	8.09e-77	-2.98723	1.36557e-95
GJB2	ENSG00000165474	2706	gap junction protein beta 2	protein_coding	0.75	4.75	upregulated	4.01	1.87e-23	4.25605	4.59952e-145
GLB1L3	ENSG00000166105	112937	galactosidase beta 1 like 3	protein_coding	0.39	-2.54	downregulated	-3.26	3.16e-29	-2.74914	3.88845e-35
GLP2R	ENSG00000065325	9340	glucagon like peptide 2 receptor	protein_coding	0.46	-3.05	downregulated	-3.98	4.94e-52	-4.21698	1.99566e-73
GLRA4	ENSG00000188828	441509	glycine receptor alpha 4	protein_coding	-0.51	-3.78	downregulated	-4.04	1.28e-63	-3.30204	1.14688e-37
GLYAT	ENSG00000149124	10249	glycine-N-acyltransferase	protein_coding	3.14	-2.8	downregulated	-6.58	4.12e-123	-5.95469	1.09662e-98
GMNC	ENSG00000205835	647309	geminin coiled-coil domain containing	protein_coding	-3.01	-4.73	downregulated	-2.72	1.07e-23	-4.34548	4.44524e-29
GNAI1	ENSG00000127955	2770	G protein subunit alpha i1	protein_coding	5.7	2.99	downregulated	-2.71	1.27e-60	-2.79986	2.11447e-130
GNG13	ENSG00000127588	51764	G protein subunit gamma 13	protein_coding	-4.55	-1.09	upregulated	4.71	8.97e-26	5.99148	3.8748e-95
GPAM	ENSG00000119927	57678	glycerol-3-phosphate acyltransferase, mitochondrial	protein_coding	7.94	4.48	downregulated	-3.47	6.63e-98	-4.35522	0
GPD1	ENSG00000167588	2819	glycerol-3-phosphate dehydrogenase 1	protein_coding	7.95	1.92	downregulated	-6.08	1.13e-106	-5.43548	1.00548e-109
GPIHBP1	ENSG00000277494	338328	glycosylphosphatidylinositol anchored high density lipoprotein binding protein 1	protein_coding	4.74	0.77	downregulated	-4.01	1.12e-99	-3.76041	3.02492e-116
GPLD1	ENSG00000112293	2822	glycosylphosphatidylinositol specific phospholipase D1	protein_coding	2.33	-0.23	downregulated	-2.61	1.92e-32	-2.63485	2.10381e-70
GPM6B	ENSG00000046653	2824	glycoprotein M6B	protein_coding	5.54	2.92	downregulated	-2.62	8.83e-40	-2.57291	2.37495e-97
GPR12	ENSG00000132975	2835	G protein-coupled receptor 12	protein_coding	0.89	-3.54	downregulated	-5.29	1.45e-54	-4.07275	8.92532e-46
GPR146	ENSG00000164849	115330	G protein-coupled receptor 146	protein_coding	2.45	-0.27	downregulated	-2.77	2.75e-62	-2.93975	3.47565e-162
GPR17	ENSG00000144230	2840	G protein-coupled receptor 17	protein_coding	0.71	-2.36	downregulated	-3.35	2.31e-44	-2.98267	1.26963e-58
GPRC5A	ENSG00000013588	9052	G protein-coupled receptor class C group 5 member A	protein_coding	5.84	8.38	upregulated	2.54	1.61e-19	2.631	7.71827e-75
GPRIN1	ENSG00000169258	114787	G protein regulated inducer of neurite outgrowth 1	protein_coding	0.34	2.88	upregulated	2.57	1.56e-22	2.80712	4.95922e-118
GPX3	ENSG00000211445	2878	glutathione peroxidase 3	protein_coding	8.69	5.1	downregulated	-3.6	4.73e-66	-3.88834	3.16602e-136
GRIA4	ENSG00000152578	2893	glutamate ionotropic receptor AMPA type subunit 4	protein_coding	3.2	-1.71	downregulated	-5.25	1.42e-73	-3.69547	4.80062e-45
GRIN2B	ENSG00000273079	2904	glutamate ionotropic receptor NMDA type subunit 2B	protein_coding	1.36	-2.92	downregulated	-4.8	1.37e-73	-4.06053	3.2539e-73
GRM4	ENSG00000124493	2914	glutamate metabotropic receptor 4	protein_coding	-2.46	1.74	upregulated	4.47	1.08e-27	5.60481	4.63373e-137
GRM8	ENSG00000179603	2918	glutamate metabotropic receptor 8	protein_coding	-3.13	-0.43	upregulated	3.21	1.77e-31	3.11509	2.99281e-91
GSN	ENSG00000148180	2934	gelsolin	protein_coding	10.84	8.34	downregulated	-2.51	3.43e-62	-2.69341	9.358e-197
GSTM5	ENSG00000134201	2949	glutathione S-transferase mu 5	protein_coding	4.44	0.92	downregulated	-3.56	3.84e-55	-3.5967	5.80755e-66
GTSE1	ENSG00000075218	51512	G2 and S-phase expressed 1	protein_coding	0.38	3.03	upregulated	2.69	1.16e-26	2.75896	3.2881e-138
GYG2	ENSG00000056998	8908	glycogenin 2	protein_coding	6.63	3.18	downregulated	-3.47	5.92e-60	-4.20076	5.80314e-180
GYS2	ENSG00000111713	2998	glycogen synthase 2	protein_coding	-0.55	-4.01	downregulated	-4.33	9.58e-71	-5.74209	8.44598e-120
HAGHL	ENSG00000103253	84264	hydroxyacylglutathione hydrolase like	protein_coding	-0.1	3.24	upregulated	3.39	8.33e-32	3.55513	1.0088e-127
HAPLN1	ENSG00000145681	1404	hyaluronan and proteoglycan link protein 1	protein_coding	-3.04	0.17	upregulated	3.72	3.04e-14	4.33929	4.6576e-65
HAS3	ENSG00000103044	3038	hyaluronan synthase 3	protein_coding	5.18	1.61	downregulated	-3.59	2.4e-71	-3.33389	1.02608e-79
HBA1	ENSG00000206172	3039	hemoglobin subunit alpha 1	protein_coding	-1.76	-4.08	downregulated	-3.18	2.89e-33	-4.00203	2.50239e-40
HBA2	ENSG00000188536	3040	hemoglobin subunit alpha 2	protein_coding	3.33	-0.78	downregulated	-4.24	7.4e-63	-4.85108	1.36708e-104
HBB	ENSG00000244734	3043	hemoglobin subunit beta	protein_coding	6	1.67	downregulated	-4.36	4.58e-77	-5.05437	4.94921e-124
HCAR2	ENSG00000182782	338442	hydroxycarboxylic acid receptor 2	protein_coding	3.29	-0.17	downregulated	-3.52	1.44e-66	-3.8298	7.8951e-135
HCN2	ENSG00000099822	610	hyperpolarization activated cyclic nucleotide gated potassium and sodium channel 2	protein_coding	-2.82	-0.02	upregulated	3.09	2.15e-22	4.14785	1.80453e-96
HEPACAM	ENSG00000165478	220296	hepatic and glial cell adhesion molecule	protein_coding	1.97	-3.25	downregulated	-6.02	2.4e-115	-5.48806	6.80567e-91
HHATL	ENSG00000010282	57467	hedgehog acyltransferase like	protein_coding	-0.82	-3.8	downregulated	-3.86	3.3e-50	-3.26537	2.692e-31
HIF3A	ENSG00000124440	64344	hypoxia inducible factor 3 subunit alpha	protein_coding	3.47	-1.98	downregulated	-5.73	6.1e-134	-4.89477	8.79688e-119
HIST1H2AD	ENSG00000196866	3013	histone cluster 1 H2A family member d	protein_coding	-3.39	-0.16	upregulated	3.84	3.91e-23	3.89161	3.13435e-72
HIST1H2AI	ENSG00000196747	8329	histone cluster 1 H2A family member i	protein_coding	-3.68	0	upregulated	4.36	1.94e-23	5.16256	5.11514e-103
HIST1H2AM	ENSG00000278677	8336	histone cluster 1 H2A family member m	protein_coding	-4.03	-1.35	upregulated	3.54	1.03e-25	4.17642	3.08082e-81
HIST1H2BC	ENSG00000180596	8347	histone cluster 1 H2B family member c	protein_coding	-0.13	2.36	upregulated	2.51	1.09e-11	2.98294	5.40437e-63
HIST1H2BD	ENSG00000158373	3017	histone cluster 1 H2B family member d	protein_coding	2.45	5.29	upregulated	2.86	1.1e-22	2.95465	5.12844e-101
HIST1H2BE	ENSG00000274290	8344	histone cluster 1 H2B family member e	protein_coding	-4.2	-2	upregulated	3.01	1.22e-20	3.59835	7.17517e-68
HIST1H2BF	ENSG00000277224	8343	histone cluster 1 H2B family member f	protein_coding	-3.97	-1.28	upregulated	3.5	3.85e-16	4.03773	1.25609e-63
HIST1H2BH	ENSG00000275713	8345	histone cluster 1 H2B family member h	protein_coding	-2.66	-0.12	upregulated	2.8	2.66e-10	3.51265	2.97418e-65
HIST1H2BO	ENSG00000274641	8348	histone cluster 1 H2B family member o	protein_coding	-4.28	-1.8	upregulated	3.38	6.19e-19	4.38469	7.82152e-73
HIST1H3D	ENSG00000197409	8351	histone cluster 1 H3 family member d	protein_coding	-2.89	0.38	upregulated	3.69	1.05e-22	3.7549	3.90355e-79
HIST1H3H	ENSG00000278828	8357	histone cluster 1 H3 family member h	protein_coding	-1.15	2.59	upregulated	3.81	3.09e-19	4.59662	4.87837e-115
HIST1H3J	ENSG00000197153	8356	histone cluster 1 H3 family member j	protein_coding	-4.6	-2.72	upregulated	2.93	3.13e-16	4.23823	5.36709e-58
HIST1H4D	ENSG00000277157	8360	histone cluster 1 H4 family member d	protein_coding	-4.26	-2.12	upregulated	3.03	8.52e-16	3.81437	9.82275e-61
HIST1H4H	ENSG00000158406	8365	histone cluster 1 H4 family member h	protein_coding	-0.55	2.24	upregulated	2.84	3.35e-13	2.89093	1.32476e-51
HIST2H4A	ENSG00000270882	8370	histone cluster 2 H4 family member a	protein_coding	-3.38	-1.16	upregulated	2.61	1.12e-13	3.26496	9.06613e-69
HJURP	ENSG00000123485	55355	Holliday junction recognition protein	protein_coding	0.02	3.3	upregulated	3.34	8.79e-40	3.27015	7.50357e-186
HLF	ENSG00000108924	3131	HLF transcription factor, PAR bZIP family member	protein_coding	5.81	1.83	downregulated	-4.01	4.74e-89	-3.16411	6.27885e-79
HMMR	ENSG00000072571	3161	hyaluronan mediated motility receptor	protein_coding	0.51	3.57	upregulated	3.11	1.29e-35	3.0353	1.28971e-165
HOXA2	ENSG00000105996	3199	homeobox A2	protein_coding	1.27	-1.8	downregulated	-3.25	2.02e-46	-2.50197	3.8833e-46
HOXA4	ENSG00000197576	3201	homeobox A4	protein_coding	1.99	-1.07	downregulated	-3.14	3.36e-61	-2.88241	1.60991e-100
HOXA5	ENSG00000106004	3202	homeobox A5	protein_coding	3.98	0.69	downregulated	-3.32	1.23e-69	-2.55347	2.61673e-53
HOXA6	ENSG00000106006	3203	homeobox A6	protein_coding	1.15	-2.08	downregulated	-3.49	2.77e-41	-2.56422	1.09641e-38
HOXB13	ENSG00000159184	10481	homeobox B13	protein_coding	-3.95	-1.4	upregulated	2.93	0.000919	5.38168	3.46108e-40
HOXC11	ENSG00000123388	3227	homeobox C11	protein_coding	-1.15	1.53	upregulated	2.73	1.11e-05	3.48985	1.08293e-53
HOXC13	ENSG00000123364	3229	homeobox C13	protein_coding	0.05	2.55	upregulated	2.59	5.39e-07	3.01886	2.23062e-62
HPSE2	ENSG00000172987	60495	heparanase 2 (inactive)	protein_coding	2.99	-2	downregulated	-5.31	3.81e-103	-4.18165	6.0192e-80
HRCT1	ENSG00000196196	646962	histidine rich carboxyl terminus 1	protein_coding	2.35	-0.95	downregulated	-3.41	6.56e-29	-3.11584	1.4072e-51
HS3ST4	ENSG00000182601	9951	heparan sulfate-glucosamine 3-sulfotransferase 4	protein_coding	1.48	-3.62	downregulated	-6.02	2.41e-82	-4.89254	7.51068e-47
HSD11B1	ENSG00000117594	3290	hydroxysteroid 11-beta dehydrogenase 1	protein_coding	2.87	0.38	downregulated	-2.54	4.24e-23	-2.82349	2.43889e-63
HSD17B13	ENSG00000170509	345275	hydroxysteroid 17-beta dehydrogenase 13	protein_coding	2.05	-2.71	downregulated	-5.16	2.87e-119	-5.26212	4.09348e-163
HSD17B6	ENSG00000025423	8630	hydroxysteroid 17-beta dehydrogenase 6	protein_coding	-0.69	2.38	upregulated	3.13	7.96e-49	3.15706	9.41927e-186
HSH2D	ENSG00000196684	84941	hematopoietic SH2 domain containing	protein_coding	1.43	4.01	upregulated	2.6	5.28e-13	2.96454	2.38859e-77
HSPB2	ENSG00000170276	3316	heat shock protein family B (small) member 2	protein_coding	2.18	-0.81	downregulated	-3.07	4.15e-58	-3.05476	3.92345e-100
HSPB6	ENSG00000004776	126393	heat shock protein family B (small) member 6	protein_coding	6.76	2.06	downregulated	-4.72	6.57e-111	-4.88902	1.22534e-147
HSPB7	ENSG00000173641	27129	heat shock protein family B (small) member 7	protein_coding	5.22	1.1	downregulated	-4.15	3.68e-86	-5.18583	3.1563e-188
HTR1D	ENSG00000179546	3352	5-hydroxytryptamine receptor 1D	protein_coding	-3.2	-0.6	upregulated	2.98	1.06e-14	3.54238	3.26557e-65
HTR2A	ENSG00000102468	3356	5-hydroxytryptamine receptor 2A	protein_coding	1.1	-2.24	downregulated	-3.58	3.92e-47	-3.41248	1.49152e-73
IBSP	ENSG00000029559	3381	integrin binding sialoprotein	protein_coding	-4.5	0.48	upregulated	6.31	2.35e-45	7.46787	3.72187e-189
ID4	ENSG00000172201	3400	inhibitor of DNA binding 4, HLH protein	protein_coding	6.4	2.61	downregulated	-3.8	1.02e-59	-3.10053	5.40651e-67
IGF1	ENSG00000017427	3479	insulin like growth factor 1	protein_coding	3.38	0.68	downregulated	-2.74	1.96e-32	-2.60127	1.90465e-59
IGFALS	ENSG00000099769	3483	insulin like growth factor binding protein acid labile subunit	protein_coding	-1.07	1.38	upregulated	2.57	4.65e-11	3.1367	1.05751e-57
IGFBP6	ENSG00000167779	3489	insulin like growth factor binding protein 6	protein_coding	5.95	2.78	downregulated	-3.19	2.56e-82	-3.33562	3.32079e-138
IGFL2	ENSG00000204866	147920	IGF like family member 2	protein_coding	-2.67	-0.13	upregulated	2.89	1.76e-12	3.19882	9.01718e-55
IGFL3	ENSG00000188624	388555	IGF like family member 3	protein_coding	-4.48	-2.2	upregulated	3.14	5.75e-10	4.96932	3.12105e-56
IGSF10	ENSG00000152580	285313	immunoglobulin superfamily member 10	protein_coding	5.18	1.14	downregulated	-4.09	2.94e-82	-3.46975	1.2896e-85
IL17B	ENSG00000127743	27190	interleukin 17B	protein_coding	1.46	-1.81	downregulated	-3.43	3.02e-41	-2.96481	2.13002e-41
IL19	ENSG00000142224	29949	interleukin 19	protein_coding	-4.46	-2.42	upregulated	2.9	4.28e-09	4.62813	8.54297e-49
IL20	ENSG00000162891	50604	interleukin 20	protein_coding	-1.88	0.99	upregulated	3.07	7.46e-10	3.9451	4.97366e-50
IL22RA2	ENSG00000164485	116379	interleukin 22 receptor subunit alpha 2	protein_coding	0.13	-3.05	downregulated	-3.64	9.2e-28	-3.39535	5.72757e-46
IL33	ENSG00000137033	90865	interleukin 33	protein_coding	6.19	2.13	downregulated	-4.1	6.99e-67	-3.14951	2.41621e-60
IL34	ENSG00000157368	146433	interleukin 34	protein_coding	4.15	1.46	downregulated	-2.69	5.06e-29	-2.54253	2.1016e-68
IL6	ENSG00000136244	3569	interleukin 6	protein_coding	2.96	-0.59	downregulated	-3.67	2.83e-41	-3.13409	6.285e-45
INHBA	ENSG00000122641	3624	inhibin subunit beta A	protein_coding	2.75	6.06	upregulated	3.32	1.09e-30	3.50044	1.23723e-159
INMT	ENSG00000241644	11185	indolethylamine N-methyltransferase	protein_coding	4.11	1.18	downregulated	-2.96	2.65e-50	-2.69611	4.5808e-72
INSM1	ENSG00000173404	3642	INSM transcriptional repressor 1	protein_coding	-3.24	-0.79	upregulated	2.82	8.63e-06	5.15296	1.06502e-57
INSYN2B	ENSG00000204767	100131897	inhibitory synaptic factor family member 2B	protein_coding	2.43	-2.06	downregulated	-4.79	4.61e-68	-4.21123	1.60632e-77
IQGAP3	ENSG00000183856	128239	IQ motif containing GTPase activating protein 3	protein_coding	1.13	4.7	upregulated	3.6	9.91e-38	3.49879	1.00772e-189
IRX1	ENSG00000170549	79192	iroquois homeobox 1	protein_coding	4.32	0.55	downregulated	-3.78	5.55e-37	-3.24563	9.72367e-50
IRX6	ENSG00000159387	79190	iroquois homeobox 6	protein_coding	2.41	-1.22	downregulated	-3.79	1.46e-44	-3.46038	9.4414e-64
ISG15	ENSG00000187608	9636	ISG15 ubiquitin like modifier	protein_coding	2.99	5.81	upregulated	2.85	8.02e-12	3.74818	3.34289e-79
ITGA7	ENSG00000135424	3679	integrin subunit alpha 7	protein_coding	6.53	2.96	downregulated	-3.59	8.01e-89	-3.98033	1.04413e-169
ITIH2	ENSG00000151655	3698	inter-alpha-trypsin inhibitor heavy chain 2	protein_coding	1.39	-1.44	downregulated	-2.93	2.77e-27	-2.63191	2.06018e-30
ITIH5	ENSG00000123243	80760	inter-alpha-trypsin inhibitor heavy chain 5	protein_coding	7.71	3.53	downregulated	-4.2	5.71e-112	-4.06789	7.80648e-153
ITM2A	ENSG00000078596	9452	integral membrane protein 2A	protein_coding	6.57	3.62	downregulated	-2.96	4.92e-55	-2.5429	1.88179e-78
ITPKA	ENSG00000137825	3706	inositol-trisphosphate 3-kinase A	protein_coding	-2.9	-0.22	upregulated	2.98	8.8e-19	3.66541	2.73966e-82
ITPRID1	ENSG00000180347	223075	ITPR interacting domain containing 1	protein_coding	0.24	-3.19	downregulated	-4.06	8.54e-29	-3.2085	1.79851e-30
ITPRIPL1	ENSG00000198885	150771	ITPRIP like 1	protein_coding	3.46	0.26	downregulated	-3.23	2.77e-77	-2.97627	3.01511e-122
JPH2	ENSG00000149596	57158	junctophilin 2	protein_coding	4.39	1.11	downregulated	-3.29	7.97e-47	-3.33606	2.65499e-87
KCNA2	ENSG00000177301	3737	potassium voltage-gated channel subfamily A member 2	protein_coding	-0.68	-3.43	downregulated	-3.38	9.19e-36	-3.44702	5.09315e-59
KCNA4	ENSG00000182255	3739	potassium voltage-gated channel subfamily A member 4	protein_coding	-2.04	-4.43	downregulated	-3.46	3.04e-48	-3.74329	3.32106e-29
KCNB1	ENSG00000158445	3745	potassium voltage-gated channel subfamily B member 1	protein_coding	4.34	0.03	downregulated	-4.38	3.64e-76	-3.54305	2.44234e-60
KCNE1	ENSG00000180509	3753	potassium voltage-gated channel subfamily E regulatory subunit 1	protein_coding	0.08	-2.72	downregulated	-3.19	1.44e-36	-2.77288	1.28152e-55
KCNE1B	ENSG00000276289	102723475	potassium voltage-gated channel subfamily E regulatory subunit 1B	protein_coding	-0.79	-3.81	downregulated	-3.9	1.65e-57	-3.31291	2.87637e-42
KCNH5	ENSG00000140015	27133	potassium voltage-gated channel subfamily H member 5	protein_coding	-2.37	-4.54	downregulated	-3.37	1.77e-37	-2.51216	5.70992e-10
KCNH8	ENSG00000183960	131096	potassium voltage-gated channel subfamily H member 8	protein_coding	1.46	-2.11	downregulated	-3.88	2.77e-37	-3.04321	8.65173e-44
KCNIP2	ENSG00000120049	30819	potassium voltage-gated channel interacting protein 2	protein_coding	5.62	0.81	downregulated	-4.85	2.92e-114	-5.27803	1.99076e-189
KCNJ16	ENSG00000153822	3773	potassium voltage-gated channel subfamily J member 16	protein_coding	2.63	-2.99	downregulated	-6.27	7.64e-111	-5.33111	8.51564e-78
KCNJ3	ENSG00000162989	3760	potassium voltage-gated channel subfamily J member 3	protein_coding	-0.28	2.8	upregulated	3.07	4.77e-05	5.77107	5.73485e-64
KCNK15	ENSG00000124249	60598	potassium two pore domain channel subfamily K member 15	protein_coding	1.2	3.91	upregulated	2.72	3.12e-15	2.94949	3.10311e-62
KCNMB1	ENSG00000145936	3779	potassium calcium-activated channel subfamily M regulatory beta subunit 1	protein_coding	5.02	1.82	downregulated	-3.2	9.67e-62	-3.10992	3.54097e-105
KCNS1	ENSG00000124134	3787	potassium voltage-gated channel modifier subfamily S member 1	protein_coding	0.92	-2.56	downregulated	-3.74	2.01e-34	-3.36329	5.1534e-52
KCTD8	ENSG00000183783	386617	potassium channel tetramerization domain containing 8	protein_coding	-2.54	-4.3	downregulated	-2.68	2.69e-28	-3.04407	5.30565e-40
KIAA0408	ENSG00000189367	9729	KIAA0408	protein_coding	-0.55	-3.91	downregulated	-4.19	1.78e-78	-4.70388	4.8618e-111
KIAA1211	ENSG00000109265	57482	KIAA1211	protein_coding	-0.52	2.18	upregulated	2.82	2.56e-14	2.68771	5.12587e-57
KIF14	ENSG00000118193	9928	kinesin family member 14	protein_coding	-0.31	2.92	upregulated	3.31	1.44e-28	3.29831	1.35036e-133
KIF18B	ENSG00000186185	146909	kinesin family member 18B	protein_coding	-0.53	2.92	upregulated	3.55	6.76e-37	3.39134	1.0819e-153
KIF20A	ENSG00000112984	10112	kinesin family member 20A	protein_coding	1.03	4.35	upregulated	3.36	2.42e-36	3.23186	2.4088e-176
KIF26B	ENSG00000162849	55083	kinesin family member 26B	protein_coding	2.08	4.74	upregulated	2.69	2.35e-16	2.78735	3.35705e-90
KIF2C	ENSG00000142945	11004	kinesin family member 2C	protein_coding	1.27	4.1	upregulated	2.87	4.15e-27	2.93227	8.10064e-149
KIF4A	ENSG00000090889	24137	kinesin family member 4A	protein_coding	0.51	4.31	upregulated	3.85	1.58e-48	3.75304	7.20752e-235
KIFC1	ENSG00000237649	3833	kinesin family member C1	protein_coding	1.79	4.54	upregulated	2.79	7.03e-27	2.82544	8.97996e-152
KISS1R	ENSG00000116014	84634	KISS1 receptor	protein_coding	-3.73	-0.71	upregulated	3.64	5.74e-15	4.44027	1.53193e-66
KIT	ENSG00000157404	3815	KIT proto-oncogene, receptor tyrosine kinase	protein_coding	7.73	3.63	downregulated	-4.11	3.33e-66	-3.78452	1.1018e-103
KLB	ENSG00000134962	152831	klotho beta	protein_coding	4.12	0.15	downregulated	-4.03	5.51e-82	-4.70698	4.00532e-188
KLF14	ENSG00000266265	136259	Kruppel like factor 14	protein_coding	-0.6	-3.11	downregulated	-2.94	9.01e-30	-2.88318	1.29619e-50
KLF15	ENSG00000163884	28999	Kruppel like factor 15	protein_coding	3.79	-0.19	downregulated	-4.05	2.19e-92	-3.86321	3.37956e-130
KLF4	ENSG00000136826	9314	Kruppel like factor 4	protein_coding	6.95	4.26	downregulated	-2.68	1.66e-45	-2.74691	6.20805e-101
KLHL13	ENSG00000003096	90293	kelch like family member 13	protein_coding	5.42	1.85	downregulated	-3.58	2.35e-59	-3.04336	4.07835e-69
KLHL29	ENSG00000119771	114818	kelch like family member 29	protein_coding	4.68	1.35	downregulated	-3.35	7.01e-95	-2.97585	1.56173e-117
KLHL30	ENSG00000168427	377007	kelch like family member 30	protein_coding	0.78	-1.75	downregulated	-2.67	3.89e-21	-3.47494	3.22787e-69
KLHL31	ENSG00000124743	401265	kelch like family member 31	protein_coding	3.61	0.36	downregulated	-3.31	2.01e-67	-4.07971	7.87124e-159
KLHL33	ENSG00000185271	123103	kelch like family member 33	protein_coding	-0.87	-3.57	downregulated	-3.32	3.81e-54	-4.40892	3.66018e-128
KLK4	ENSG00000167749	9622	kallikrein related peptidase 4	protein_coding	-1.62	0.92	upregulated	2.71	1.69e-09	3.18283	6.12918e-56
KLK5	ENSG00000167754	25818	kallikrein related peptidase 5	protein_coding	4.78	0.01	downregulated	-4.91	1.11e-30	-3.84816	2.64227e-44
KLK6	ENSG00000167755	5653	kallikrein related peptidase 6	protein_coding	3.25	-0.8	downregulated	-4.19	4.47e-21	-3.08575	6.0779e-29
KLK7	ENSG00000169035	5650	kallikrein related peptidase 7	protein_coding	3.8	-0.79	downregulated	-4.78	1.01e-31	-3.51984	7.71011e-36
KLK8	ENSG00000129455	11202	kallikrein related peptidase 8	protein_coding	1.42	-2.57	downregulated	-4.44	8.44e-29	-3.00764	1.87712e-24
KNL1	ENSG00000137812	57082	kinetochore scaffold 1	protein_coding	0.72	3.52	upregulated	2.84	1.02e-28	2.87347	2.71362e-144
KREMEN2	ENSG00000131650	79412	kringle containing transmembrane protein 2	protein_coding	-2.31	0.49	upregulated	3.07	3.14e-15	3.75293	8.5968e-76
KRT14	ENSG00000186847	3861	keratin 14	protein_coding	8.52	3.5	downregulated	-5.08	8.78e-33	-3.72652	1.79365e-42
KRT17	ENSG00000128422	3872	keratin 17	protein_coding	8.11	4.18	downregulated	-3.94	6.42e-22	-3.05274	2.2985e-37
KRT37	ENSG00000108417	8688	keratin 37	protein_coding	-4.06	-1.85	upregulated	2.95	2.04e-14	3.80872	4.0848e-49
KRT5	ENSG00000186081	3852	keratin 5	protein_coding	9.03	4.06	downregulated	-5.02	1.23e-34	-3.49409	8.5166e-42
KY	ENSG00000174611	339855	kyphoscoliosis peptidase	protein_coding	1.45	-2.62	downregulated	-4.46	3.62e-74	-3.80134	5.29289e-72
LALBA	ENSG00000167531	3906	lactalbumin alpha	protein_coding	-1.22	-4.74	downregulated	-4.77	5.3e-44	-7.95822	7.68116e-47
LAMP5	ENSG00000125869	24141	lysosomal associated membrane protein family member 5	protein_coding	0.35	3.63	upregulated	3.35	3e-26	3.02271	7.75008e-94
LCN6	ENSG00000267206	158062	lipocalin 6	protein_coding	-0.47	-3.26	downregulated	-3.37	1.33e-42	-2.7244	1.72443e-39
LEFTY2	ENSG00000143768	7044	left-right determination factor 2	protein_coding	0.2	-2.39	downregulated	-2.96	1.8e-15	-2.54288	7.45079e-22
LEP	ENSG00000174697	3952	leptin	protein_coding	6.53	-0.89	downregulated	-7.75	1.15e-122	-6.0907	1.37402e-85
LEPR	ENSG00000116678	3953	leptin receptor	protein_coding	6.11	2.99	downregulated	-3.13	3.51e-73	-2.99311	8.73758e-117
LGALS12	ENSG00000133317	85329	galectin 12	protein_coding	4.28	-0.59	downregulated	-5.03	3.17e-72	-4.89405	2.99155e-88
LGI4	ENSG00000153902	163175	leucine rich repeat LGI family member 4	protein_coding	3.45	0.81	downregulated	-2.66	9.25e-59	-2.65252	3.19414e-112
LHCGR	ENSG00000138039	3973	luteinizing hormone/choriogonadotropin receptor	protein_coding	-0.85	-4.2	downregulated	-4.46	1.31e-72	-4.42217	2.7688e-37
LHX2	ENSG00000106689	9355	LIM homeobox 2	protein_coding	-4.04	-2.1	upregulated	2.6	3.15e-08	3.71394	1.92042e-48
LIFR	ENSG00000113594	3977	LIF receptor alpha	protein_coding	7.57	4.7	downregulated	-2.87	2.73e-53	-2.66403	1.50558e-98
LILRB5	ENSG00000105609	10990	leukocyte immunoglobulin like receptor B5	protein_coding	3.32	0.84	downregulated	-2.52	6.93e-23	-2.9335	2.86046e-75
LIPE	ENSG00000079435	3991	lipase E, hormone sensitive type	protein_coding	7.36	3.31	downregulated	-4.08	1.37e-80	-4.628	9.42961e-157
LMOD1	ENSG00000163431	25802	leiomodin 1	protein_coding	7.1	4.14	downregulated	-2.96	5.99e-63	-2.74716	9.54141e-109
LMX1A	ENSG00000162761	4009	LIM homeobox transcription factor 1 alpha	protein_coding	-0.64	-2.93	downregulated	-2.71	2.6e-20	-2.51283	1.31262e-25
LOXL4	ENSG00000138131	84171	lysyl oxidase like 4	protein_coding	4.63	1.38	downregulated	-3.27	1.95e-52	-3.07344	7.46356e-78
LPL	ENSG00000175445	4023	lipoprotein lipase	protein_coding	8.8	3.99	downregulated	-4.81	5.2e-99	-5.08816	3.71704e-164
LRFN2	ENSG00000156564	57497	leucine rich repeat and fibronectin type III domain containing 2	protein_coding	-3.08	-0.37	upregulated	3.2	3.09e-18	2.89518	5.14485e-42
LRRC15	ENSG00000172061	131578	leucine rich repeat containing 15	protein_coding	2.81	6.68	upregulated	3.85	5.5e-23	4.00846	1.33217e-130
LRRC2	ENSG00000163827	79442	leucine rich repeat containing 2	protein_coding	2.2	-1.31	downregulated	-3.67	4.29e-75	-3.11698	1.48129e-95
LRRC38	ENSG00000162494	126755	leucine rich repeat containing 38	protein_coding	-2.2	-4.17	downregulated	-2.83	3.11e-26	-4.29022	1.16563e-58
LRRC3B	ENSG00000179796	116135	leucine rich repeat containing 3B	protein_coding	0.53	-3.69	downregulated	-5.03	9.34e-113	-3.83759	1.5357e-47
LRRN4CL	ENSG00000177363	221091	LRRN4 C-terminal like	protein_coding	3.98	0.36	downregulated	-3.68	2.03e-78	-3.46755	4.28952e-108
LRRTM4	ENSG00000176204	80059	leucine rich repeat transmembrane neuronal 4	protein_coding	-2.38	-4.31	downregulated	-2.89	1.11e-24	-2.93734	3.41616e-20
LRTM2	ENSG00000166159	654429	leucine rich repeats and transmembrane domains 2	protein_coding	-4.14	-1.56	upregulated	3.36	4.13e-10	5.72743	6.73693e-72
LVRN	ENSG00000172901	206338	laeverin	protein_coding	2.86	-1.56	downregulated	-4.62	1.4e-88	-5.16233	2.71533e-167
LYVE1	ENSG00000133800	10894	lymphatic vessel endothelial hyaluronan receptor 1	protein_coding	5.67	0.75	downregulated	-4.96	7.31e-139	-5.21007	7.68142e-215
MAB21L1	ENSG00000180660	4081	mab-21 like 1	protein_coding	2.84	-0.26	downregulated	-3.16	4.69e-55	-2.79256	2.55874e-79
MAGEA1	ENSG00000198681	4100	MAGE family member A1	protein_coding	-4.7	-2.69	upregulated	2.68	6.71e-05	7.70824	3.34519e-45
MAMDC2	ENSG00000165072	256691	MAM domain containing 2	protein_coding	5.43	1.76	downregulated	-3.69	8.53e-81	-3.17243	5.40572e-88
MAOA	ENSG00000189221	4128	monoamine oxidase A	protein_coding	7.16	3.65	downregulated	-3.54	2.25e-51	-2.95647	3.35472e-49
MAP1LC3C	ENSG00000197769	440738	microtubule associated protein 1 light chain 3 gamma	protein_coding	1.93	-2.05	downregulated	-4.25	1.5e-81	-3.98118	4.68739e-111
MAPK8IP2	ENSG00000008735	23542	mitogen-activated protein kinase 8 interacting protein 2	protein_coding	2.08	4.57	upregulated	2.53	2.28e-10	2.81084	1.6746e-62
MARCH4	ENSG00000144583	57574	membrane associated ring-CH-type finger 4	protein_coding	-4.26	-1.42	upregulated	3.91	1.4e-26	4.70733	4.9183e-87
MARCO	ENSG00000019169	8685	macrophage receptor with collagenous structure	protein_coding	2.66	-0.5	downregulated	-3.3	1.2e-21	-3.00564	2.19169e-37
MASP1	ENSG00000127241	5648	mannan binding lectin serine peptidase 1	protein_coding	2.39	-2.09	downregulated	-4.82	1.03e-89	-4.38607	4.09792e-101
MATN2	ENSG00000132561	4147	matrilin 2	protein_coding	7.59	4.12	downregulated	-3.48	2.87e-62	-2.72363	1.09159e-62
MATN3	ENSG00000132031	4148	matrilin 3	protein_coding	1.74	4.52	upregulated	2.8	3.85e-20	3.12282	1.48784e-95
MATN4	ENSG00000124159	8785	matrilin 4	protein_coding	-0.89	-3.31	downregulated	-2.94	1.03e-19	-3.03822	3.8334e-46
MCM10	ENSG00000065328	55388	minichromosome maintenance 10 replication initiation factor	protein_coding	0.42	2.96	upregulated	2.58	3.86e-17	2.76448	3.64604e-104
MELK	ENSG00000165304	9833	maternal embryonic leucine zipper kinase	protein_coding	0.36	3.66	upregulated	3.35	1.05e-32	3.33564	4.93453e-161
MEOX1	ENSG00000005102	4222	mesenchyme homeobox 1	protein_coding	4.66	0.93	downregulated	-3.81	1.09e-55	-2.98356	7.10746e-55
MEOX2	ENSG00000106511	4223	mesenchyme homeobox 2	protein_coding	4.51	1.17	downregulated	-3.37	1.65e-62	-2.94993	8.83788e-73
METTL11B	ENSG00000203740	149281	methyltransferase like 11B	protein_coding	-4.81	-2.33	upregulated	3.79	1.28e-25	5.73731	2.1866e-81
MFAP4	ENSG00000166482	4239	microfibril associated protein 4	protein_coding	7.76	4.85	downregulated	-2.92	1.12e-32	-2.67142	6.7367e-62
MGAM2	ENSG00000257743	93432	maltase-glucoamylase 2 (putative)	protein_coding	2.72	-1.9	downregulated	-4.88	9.06e-46	-4.42612	9.0128e-64
MGARP	ENSG00000137463	84709	mitochondria localized glutamic acid rich protein	protein_coding	0.4	-2.1	downregulated	-2.66	1.05e-39	-2.50224	1.39021e-72
MIA	ENSG00000261857	8190	MIA SH3 domain containing	protein_coding	1.92	-1.79	downregulated	-3.94	5.37e-26	-3.24173	1.14978e-42
MINDY4B	ENSG00000214237	646951	MINDY family member 4B	protein_coding	-3.63	-1.63	upregulated	2.57	2.27e-13	2.71297	1.83767e-43
MISP	ENSG00000099812	126353	mitotic spindle positioning	protein_coding	1.3	5.22	upregulated	4.03	6.15e-26	3.43081	3.60935e-84
MKI67	ENSG00000148773	4288	marker of proliferation Ki-67	protein_coding	2.99	6.14	upregulated	3.17	4.33e-32	3.01884	7.29954e-143
MLXIPL	ENSG00000009950	51085	MLX interacting protein like	protein_coding	3.9	0.4	downregulated	-3.57	2.89e-51	-3.43086	8.63301e-70
MME	ENSG00000196549	4311	membrane metalloendopeptidase	protein_coding	8.06	3.82	downregulated	-4.25	3.28e-89	-3.76449	1.31409e-110
MMP1	ENSG00000196611	4312	matrix metallopeptidase 1	protein_coding	-2.37	2.41	upregulated	5.18	1.53e-19	5.73338	1.33484e-117
MMP10	ENSG00000166670	4319	matrix metallopeptidase 10	protein_coding	-1.91	1	upregulated	3.18	1.04e-10	4.13247	1.19613e-60
MMP11	ENSG00000099953	4320	matrix metallopeptidase 11	protein_coding	1.72	7.89	upregulated	6.2	2.43e-56	6.46521	0
MMP13	ENSG00000137745	4322	matrix metallopeptidase 13	protein_coding	-2.7	3.7	upregulated	6.83	1.83e-35	6.6383	4.00034e-196
MMP20	ENSG00000137674	9313	matrix metallopeptidase 20	protein_coding	-1.89	-4.08	downregulated	-3.07	2.22e-16	-2.72932	1.35468e-18
MMP27	ENSG00000137675	64066	matrix metallopeptidase 27	protein_coding	-0.19	-3.02	downregulated	-3.33	8.98e-36	-3.04872	1.44079e-40
MMP9	ENSG00000100985	4318	matrix metallopeptidase 9	protein_coding	2.59	5.38	upregulated	2.82	4.99e-11	2.70035	9.68207e-46
MMRN1	ENSG00000138722	22915	multimerin 1	protein_coding	5.25	1.3	downregulated	-4.01	3.61e-63	-3.61291	7.40355e-73
MOGAT1	ENSG00000124003	116255	monoacylglycerol O-acyltransferase 1	protein_coding	-2.53	-4.39	downregulated	-2.82	2.98e-28	-3.61375	1.23525e-50
MRAP	ENSG00000170262	56246	melanocortin 2 receptor accessory protein	protein_coding	1.68	-2.75	downregulated	-4.92	1.25e-71	-4.878	6.02962e-86
MRAS	ENSG00000158186	22808	muscle RAS oncogene homolog	protein_coding	7.01	4.34	downregulated	-2.67	2.46e-61	-2.81006	3.44655e-178
MRGPRX2	ENSG00000183695	117194	MAS related GPR family member X2	protein_coding	-2.38	-4.48	downregulated	-3.09	1.92e-33	-3.74809	4.8771e-33
MRGPRX3	ENSG00000179826	117195	MAS related GPR family member X3	protein_coding	0.1	-3.19	downregulated	-3.92	2.81e-33	-3.08956	7.69288e-28
MS4A15	ENSG00000166961	219995	membrane spanning 4-domains A15	protein_coding	-4.04	0.31	upregulated	5.37	7.71e-19	5.34534	2.31397e-69
MS4A8	ENSG00000166959	83661	membrane spanning 4-domains A8	protein_coding	-3.25	-0.76	upregulated	2.87	4.84e-08	4.48676	9.3524e-43
MT1M	ENSG00000205364	4499	metallothionein 1M	protein_coding	2.75	-0.42	downregulated	-3.24	7.61e-51	-2.69101	1.1881e-53
MUC1	ENSG00000185499	4582	mucin 1, cell surface associated	protein_coding	6.06	8.58	upregulated	2.54	5.63e-11	2.59261	8.33874e-51
MUC7	ENSG00000171195	4589	mucin 7, secreted	protein_coding	-1.17	-3.66	downregulated	-3.33	1.59e-16	-3.16461	2.05242e-11
MYBL2	ENSG00000101057	4605	MYB proto-oncogene like 2	protein_coding	1.5	4.79	upregulated	3.33	2.14e-21	3.53679	5.37385e-116
MYH11	ENSG00000133392	4629	myosin heavy chain 11	protein_coding	9.08	5.07	downregulated	-4.01	3.28e-73	-3.53825	3.96156e-89
MYMX	ENSG00000262179	101929726	myomixer, myoblast fusion factor	protein_coding	0.79	-1.8	downregulated	-2.75	1.45e-25	-3.31837	2.16848e-75
MYOC	ENSG00000034971	4653	myocilin	protein_coding	2.42	-3.55	downregulated	-6.92	8.33e-141	-7.12054	3.87028e-108
MYOCD	ENSG00000141052	93649	myocardin	protein_coding	1.53	-1.25	downregulated	-2.92	1.72e-33	-2.53474	4.10839e-46
MYOM1	ENSG00000101605	8736	myomesin 1	protein_coding	4.43	0.91	downregulated	-3.56	1.2e-107	-5.07948	4.46907e-252
MYT1	ENSG00000196132	4661	myelin transcription factor 1	protein_coding	-2.89	0.44	upregulated	3.6	2.74e-14	4.8239	1.74694e-81
MYZAP	ENSG00000263155	100820829	myocardial zonula adherens protein	protein_coding	3.87	0.8	downregulated	-3.1	5.65e-53	-3.13302	2.13671e-97
NAALAD2	ENSG00000077616	10003	N-acetylated alpha-linked acidic dipeptidase 2	protein_coding	2.49	-0.22	downregulated	-2.76	8.05e-65	-3.0741	7.89301e-160
NAT1	ENSG00000171428	9	N-acetyltransferase 1	protein_coding	3.33	6.48	upregulated	3.13	3.96e-15	3.66074	4.03155e-78
NAT8L	ENSG00000185818	339983	N-acetyltransferase 8 like	protein_coding	5.36	2.25	downregulated	-3.12	1.63e-31	-3.14619	6.16128e-62
NCAPG	ENSG00000109805	64151	non-SMC condensin I complex subunit G	protein_coding	0.92	3.75	upregulated	2.87	4.15e-28	2.94055	2.85588e-149
NCAPH	ENSG00000121152	23397	non-SMC condensin I complex subunit H	protein_coding	1.01	3.5	upregulated	2.52	4.89e-23	2.58737	5.9177e-128
NDC80	ENSG00000080986	10403	NDC80 kinetochore complex component	protein_coding	0.58	3.36	upregulated	2.81	2.77e-28	2.86368	2.53647e-147
NDRG2	ENSG00000165795	57447	NDRG family member 2	protein_coding	8.57	5.51	downregulated	-3.06	7.66e-58	-2.96309	1.91318e-127
NEIL3	ENSG00000109674	55247	nei like DNA glycosylase 3	protein_coding	-1.86	1.32	upregulated	3.37	2.57e-40	3.35536	1.67528e-155
NEK2	ENSG00000117650	4751	NIMA related kinase 2	protein_coding	-0.03	4.3	upregulated	4.41	5.52e-58	4.14485	2.98306e-264
NEURL1	ENSG00000107954	9148	neuralized E3 ubiquitin protein ligase 1	protein_coding	-0.08	2.92	upregulated	3.05	3.36e-12	3.74689	1.03725e-63
NIPSNAP3B	ENSG00000165028	55335	nipsnap homolog 3B	protein_coding	3.16	0.26	downregulated	-2.96	5.55e-80	-3.23751	2.20569e-202
NKAIN1	ENSG00000084628	79570	sodium/potassium transporting ATPase interacting 1	protein_coding	0.29	4.98	upregulated	4.74	6.27e-23	4.43105	2.47928e-92
NKAPL	ENSG00000189134	222698	NFKB activating protein like	protein_coding	0.91	-1.87	downregulated	-2.93	9.66e-68	-2.85263	9.39738e-135
NMUR1	ENSG00000171596	10316	neuromedin U receptor 1	protein_coding	1.78	-1.63	downregulated	-3.56	2.14e-57	-3.75288	1.98928e-114
NNAT	ENSG00000053438	4826	neuronatin	protein_coding	3.14	-0.15	downregulated	-3.35	1.52e-51	-3.59333	2.53136e-82
NOS1	ENSG00000089250	4842	nitric oxide synthase 1	protein_coding	-0.71	-3.25	downregulated	-3.04	9.12e-29	-2.6254	2.28351e-35
NPAS4	ENSG00000174576	266743	neuronal PAS domain protein 4	protein_coding	-1.49	-3.71	downregulated	-2.87	5.35e-30	-2.55895	2.34427e-36
NPR1	ENSG00000169418	4881	natriuretic peptide receptor 1	protein_coding	6.13	2.65	downregulated	-3.49	3.32e-103	-3.77396	1.59289e-200
NPY2R	ENSG00000185149	4887	neuropeptide Y receptor Y2	protein_coding	2.5	-3.54	downregulated	-7.16	5.44e-122	-3.98847	1.69168e-17
NRG1	ENSG00000157168	3084	neuregulin 1	protein_coding	4.05	1.06	downregulated	-3	4.61e-24	-2.55486	4.56622e-34
NRG2	ENSG00000158458	9542	neuregulin 2	protein_coding	2.82	-1.27	downregulated	-4.19	7.47e-78	-3.57131	4.72502e-86
NRN1	ENSG00000124785	51299	neuritin 1	protein_coding	5.55	2.9	downregulated	-2.66	8.95e-48	-2.63395	7.09069e-93
NSG1	ENSG00000168824	27065	neuronal vesicle trafficking associated 1	protein_coding	3.42	-0.28	downregulated	-3.77	1.57e-58	-3.254	2.95001e-62
NSG2	ENSG00000170091	51617	neuronal vesicle trafficking associated 2	protein_coding	-3.96	-1.72	upregulated	2.94	2.96e-10	5.30238	1.53776e-71
NTF4	ENSG00000225950	4909	neurotrophin 4	protein_coding	1.43	-1.87	downregulated	-3.51	1.45e-30	-3.11573	4.73673e-51
NTRK2	ENSG00000148053	4915	neurotrophic receptor tyrosine kinase 2	protein_coding	8.61	4.41	downregulated	-4.21	1.55e-74	-2.9238	2.71137e-47
NUF2	ENSG00000143228	83540	NUF2 component of NDC80 kinetochore complex	protein_coding	0.16	3.46	upregulated	3.35	4.95e-35	3.43782	7.07805e-170
NUSAP1	ENSG00000137804	51203	nucleolar and spindle associated protein 1	protein_coding	2.14	5.17	upregulated	3.05	2.43e-37	3.0195	1.22686e-184
NWD2	ENSG00000174145	57495	NACHT and WD repeat domain containing 2	protein_coding	-0.22	-3.24	downregulated	-3.67	1.64e-31	-3.89856	1.78343e-40
NXNL1	ENSG00000171773	115861	nucleoredoxin like 1	protein_coding	-2.65	-4.32	downregulated	-2.53	1.23e-23	-2.749	2.37345e-31
OCA2	ENSG00000104044	4948	OCA2 melanosomal transmembrane protein	protein_coding	-0.14	-3.71	downregulated	-4.4	3.65e-36	-3.76453	3.82301e-47
OLAH	ENSG00000152463	55301	oleoyl-ACP hydrolase	protein_coding	-1.73	-3.91	downregulated	-2.94	2.25e-19	-2.91863	8.60442e-39
OPRPN	ENSG00000171199	58503	opiorphin prepropeptide	protein_coding	2.45	-2.95	downregulated	-6.22	4.08e-61	-4.76603	1.65491e-22
OR2B6	ENSG00000124657	26212	olfactory receptor family 2 subfamily B member 6	protein_coding	-4.33	-1.65	upregulated	3.62	3.39e-20	4.68274	2.0539e-84
OR2L13	ENSG00000196071	284521	olfactory receptor family 2 subfamily L member 13	protein_coding	-1.44	-3.74	downregulated	-3.01	6.87e-26	-2.55822	1.59767e-20
OSR1	ENSG00000143867	130497	odd-skipped related transcription factor 1	protein_coding	4.75	0.63	downregulated	-4.17	8.94e-57	-3.33069	3.60094e-60
OSTN	ENSG00000188729	344901	osteocrin	protein_coding	-2.7	-4.68	downregulated	-3.04	1.6e-31	-4.1727	2.58288e-32
OTC	ENSG00000036473	5009	ornithine carbamoyltransferase	protein_coding	-2.89	-4.61	downregulated	-2.71	1.15e-26	-3.93527	5.27476e-35
OVCH2	ENSG00000183378	341277	ovochymase 2 (gene/pseudogene)	protein_coding	0.87	-3.04	downregulated	-4.5	6.3e-55	-3.85055	1.95122e-54
OXTR	ENSG00000180914	5021	oxytocin receptor	protein_coding	7.14	2.56	downregulated	-4.58	3.86e-89	-4.40888	1.68013e-130
P2RX6	ENSG00000099957	9127	purinergic receptor P2X 6	protein_coding	-0.08	-2.41	downregulated	-2.58	3.71e-23	-2.84314	1.25173e-50
P2RY12	ENSG00000169313	64805	purinergic receptor P2Y12	protein_coding	2.52	-0.36	downregulated	-2.96	5.17e-34	-2.64589	6.91182e-59
P4HA3	ENSG00000149380	283208	prolyl 4-hydroxylase subunit alpha 3	protein_coding	0.43	3.11	upregulated	2.7	1.27e-23	2.67268	7.5142e-100
PAK3	ENSG00000077264	5063	p21 (RAC1) activated kinase 3	protein_coding	3.92	0.15	downregulated	-3.81	8.94e-76	-3.3996	7.72078e-105
PAK5	ENSG00000101349	57144	p21 (RAC1) activated kinase 5	protein_coding	1.57	-2.52	downregulated	-4.57	2.94e-49	-3.61555	1.25626e-45
PALMD	ENSG00000099260	54873	palmdelphin	protein_coding	7.13	4.04	downregulated	-3.1	1.69e-74	-3.11838	1.86932e-150
PAMR1	ENSG00000149090	25891	peptidase domain containing associated with muscle regeneration 1	protein_coding	6.02	1.97	downregulated	-4.06	4.16e-132	-3.6944	1.93239e-153
PBK	ENSG00000168078	55872	PDZ binding kinase	protein_coding	-0.02	3.35	upregulated	3.43	9.76e-35	3.41647	3.78318e-156
PCARE	ENSG00000179270	388939	photoreceptor cilium actin regulator	protein_coding	-1.19	-4.13	downregulated	-4.03	1.6e-44	-3.46591	3.98517e-40
PCK1	ENSG00000124253	5105	phosphoenolpyruvate carboxykinase 1	protein_coding	4.42	-1.19	downregulated	-6	2.19e-76	-5.4971	6.61117e-79
PCLAF	ENSG00000166803	9768	PCNA clamp associated factor	protein_coding	0.65	3.97	upregulated	3.36	1.87e-43	3.30937	8.45427e-190
PCOLCE2	ENSG00000163710	26577	procollagen C-endopeptidase enhancer 2	protein_coding	5.56	0.01	downregulated	-5.67	1.59e-98	-5.41582	1.65959e-129
PDE1C	ENSG00000154678	5137	phosphodiesterase 1C	protein_coding	4.62	0.72	downregulated	-3.92	4.25e-85	-3.61517	2.86251e-107
PDE2A	ENSG00000186642	5138	phosphodiesterase 2A	protein_coding	5.81	2.57	downregulated	-3.24	3.01e-103	-3.18548	6.07397e-156
PDE3B	ENSG00000152270	5140	phosphodiesterase 3B	protein_coding	4.97	1.84	downregulated	-3.16	3.38e-39	-3.93313	1.02592e-118
PDK4	ENSG00000004799	5166	pyruvate dehydrogenase kinase 4	protein_coding	8.48	4.63	downregulated	-3.86	8.13e-70	-3.75035	1.16332e-102
PDZD2	ENSG00000133401	23037	PDZ domain containing 2	protein_coding	6.61	3.85	downregulated	-2.76	7.62e-45	-2.87953	9.07327e-114
PENK	ENSG00000181195	5179	proenkephalin	protein_coding	1.42	-2.37	downregulated	-4.21	7.07e-47	-3.88718	7.90447e-50
PFKFB1	ENSG00000158571	5207	6-phosphofructo-2-kinase/fructose-2,6-biphosphatase 1	protein_coding	2.86	0.13	downregulated	-2.79	1.18e-37	-3.33487	4.82365e-85
PGM5	ENSG00000154330	5239	phosphoglucomutase 5	protein_coding	5.18	2.13	downregulated	-3.07	2.93e-59	-2.64943	8.12963e-63
PHF24	ENSG00000122733	23349	PHD finger protein 24	protein_coding	0.63	-2.17	downregulated	-3.04	5.69e-26	-2.51736	1.17662e-37
PHYHIP	ENSG00000168490	9796	phytanoyl-CoA 2-hydroxylase interacting protein	protein_coding	2.75	-0.16	downregulated	-2.95	1.55e-52	-2.62276	1.6152e-74
PI16	ENSG00000164530	221476	peptidase inhibitor 16	protein_coding	5.85	0.42	downregulated	-5.6	1.24e-77	-3.89395	3.74165e-46
PI3	ENSG00000124102	5266	peptidase inhibitor 3	protein_coding	1.91	-2.48	downregulated	-4.87	5.04e-39	-3.40121	7.35129e-31
PID1	ENSG00000153823	55022	phosphotyrosine interaction domain containing 1	protein_coding	4.51	1.63	downregulated	-2.9	2.82e-51	-2.79602	4.38244e-94
PIGR	ENSG00000162896	5284	polymeric immunoglobulin receptor	protein_coding	7.07	2.43	downregulated	-4.63	1.15e-33	-2.8677	7.00931e-20
PIK3C2G	ENSG00000139144	5288	phosphatidylinositol-4-phosphate 3-kinase catalytic subunit type 2 gamma	protein_coding	4.22	-0.06	downregulated	-4.42	2.47e-49	-3.37941	5.5263e-50
PIMREG	ENSG00000129195	54478	PICALM interacting mitotic regulator	protein_coding	-0.48	2.12	upregulated	2.68	2.62e-23	2.59368	8.06677e-103
PITX1	ENSG00000069011	5307	paired like homeodomain 1	protein_coding	0.19	3.83	upregulated	3.67	1.44e-13	3.40441	4.23431e-71
PKD1L2	ENSG00000166473	114780	polycystin 1 like 2 (gene/pseudogene)	protein_coding	2.29	-0.37	downregulated	-2.75	6.29e-26	-2.88488	6.28628e-63
PKHD1L1	ENSG00000205038	93035	PKHD1 like 1	protein_coding	1.93	-2.14	downregulated	-4.43	2.01e-63	-4.12522	1.12603e-86
PKMYT1	ENSG00000127564	9088	protein kinase, membrane associated tyrosine/threonine 1	protein_coding	-0.22	3.75	upregulated	4.04	2.06e-49	3.87752	8.22781e-208
PLA2G4A	ENSG00000116711	5321	phospholipase A2 group IVA	protein_coding	4.05	1.21	downregulated	-2.84	1.16e-43	-2.72601	9.81561e-77
PLAC1	ENSG00000170965	10761	placenta enriched 1	protein_coding	-3.86	-0.06	upregulated	4.58	8.72e-35	4.99955	1.8411e-116
PLAC9	ENSG00000189129	219348	placenta associated 9	protein_coding	4.58	1.38	downregulated	-3.22	1.01e-70	-3.32084	1.24052e-103
PLCXD3	ENSG00000182836	345557	phosphatidylinositol specific phospholipase C X domain containing 3	protein_coding	2.2	-1.22	downregulated	-3.68	2.94e-34	-2.51051	1.53059e-24
PLCZ1	ENSG00000139151	89869	phospholipase C zeta 1	protein_coding	-0.96	-4.14	downregulated	-4.15	8.97e-60	-3.96345	9.24572e-46
PLD5	ENSG00000180287	200150	phospholipase D family member 5	protein_coding	0.47	-3	downregulated	-4	1.03e-50	-2.75068	6.68849e-26
PLEKHD1	ENSG00000175985	400224	pleckstrin homology and coiled-coil domain containing D1	protein_coding	-0.6	2.06	upregulated	2.81	1.81e-13	2.97485	1.42881e-49
PLIN1	ENSG00000166819	5346	perilipin 1	protein_coding	8.61	2.8	downregulated	-5.85	1.38e-96	-5.47105	5.68044e-111
PLIN4	ENSG00000167676	729359	perilipin 4	protein_coding	9.42	3.75	downregulated	-5.71	1.31e-88	-5.24643	5.79298e-103
PLK1	ENSG00000166851	5347	polo like kinase 1	protein_coding	1.31	4.29	upregulated	3.01	8.9e-30	3.11401	1.37294e-164
PLPP4	ENSG00000203805	196051	phospholipid phosphatase 4	protein_coding	-2.53	2.5	upregulated	5.34	1.07e-46	5.29566	1.46625e-210
PLPPR1	ENSG00000148123	54886	phospholipid phosphatase related 1	protein_coding	0.98	-2.66	downregulated	-4.23	2.41e-42	-2.61515	1.20062e-22
PLPPR5	ENSG00000117598	163404	phospholipid phosphatase related 5	protein_coding	-4.38	-2.03	upregulated	3.26	1.38e-17	3.33751	1.31971e-45
PLXNA4	ENSG00000221866	91584	plexin A4	protein_coding	5.55	2.44	downregulated	-3.13	4.38e-46	-3.43229	3.83535e-100
PNLIPRP3	ENSG00000203837	119548	pancreatic lipase related protein 3	protein_coding	-2.4	-4.38	downregulated	-2.88	2.97e-12	-2.88134	8.77158e-08
PNMA8C	ENSG00000277531	NA	PNMA family member 8C	protein_coding	-1.41	-4.04	downregulated	-3.48	5.85e-46	-3.42386	5.77099e-33
POLR2F	ENSG00000100142	5435	RNA polymerase II subunit F	protein_coding	0.21	-3.03	downregulated	-3.64	8.12e-37	-3.49226	1.07938e-77
POU3F3	ENSG00000198914	5455	POU class 3 homeobox 3	protein_coding	-1.01	-3.67	downregulated	-3.34	2.77e-21	-3.51109	2.5175e-25
PPARG	ENSG00000132170	5468	peroxisome proliferator activated receptor gamma	protein_coding	5.73	2.57	downregulated	-3.18	6.16e-73	-3.41351	3.05459e-133
PPARGC1A	ENSG00000109819	10891	PPARG coactivator 1 alpha	protein_coding	2.6	-0.37	downregulated	-3.07	3.08e-27	-2.68124	3.36685e-40
PPP1R14A	ENSG00000167641	94274	protein phosphatase 1 regulatory inhibitor subunit 14A	protein_coding	3.97	0.56	downregulated	-3.44	1.14e-71	-3.11312	4.70114e-82
PPP1R1A	ENSG00000135447	5502	protein phosphatase 1 regulatory inhibitor subunit 1A	protein_coding	6.29	1.18	downregulated	-5.18	4.54e-86	-4.5133	1.40399e-89
PROK1	ENSG00000143125	84432	prokineticin 1	protein_coding	-1.45	-3.52	downregulated	-2.69	1.18e-17	-3.36491	8.61974e-40
PROKR1	ENSG00000169618	10887	prokineticin receptor 1	protein_coding	-0.5	-3.72	downregulated	-4.02	3.31e-48	-3.62233	1.11319e-31
PROX1	ENSG00000117707	5629	prospero homeobox 1	protein_coding	3.44	-0.05	downregulated	-3.58	2.13e-60	-3.28808	8.87906e-89
PRR15	ENSG00000176532	222171	proline rich 15	protein_coding	2.51	5.19	upregulated	2.73	1.73e-15	2.66889	6.94642e-51
PRRG3	ENSG00000130032	79057	proline rich and Gla domain 3	protein_coding	2.84	-1.05	downregulated	-4.02	7.25e-77	-3.48314	2.80722e-81
PRRT4	ENSG00000224940	401399	proline rich transmembrane protein 4	protein_coding	1.99	-1.57	downregulated	-3.75	1.2e-44	-4.01244	9.92447e-87
PRSS12	ENSG00000164099	8492	serine protease 12	protein_coding	3.09	-0.35	downregulated	-3.52	1.85e-36	-2.69979	4.28387e-39
PTCHD1	ENSG00000165186	139411	patched domain containing 1	protein_coding	3.63	-1.47	downregulated	-5.28	3.53e-77	-4.4421	9.68571e-91
PTGFR	ENSG00000122420	5737	prostaglandin F receptor	protein_coding	3.21	-0.27	downregulated	-3.59	3.54e-47	-3.15043	1.43911e-62
PTGS2	ENSG00000073756	5743	prostaglandin-endoperoxide synthase 2	protein_coding	3.82	0.22	downregulated	-3.67	3.39e-46	-3.20189	4.35645e-45
PTN	ENSG00000105894	5764	pleiotrophin	protein_coding	6.59	3.14	downregulated	-3.45	1.11e-44	-3.38476	1.255e-63
PTPRZ1	ENSG00000106278	5803	protein tyrosine phosphatase receptor type Z1	protein_coding	3.56	-1.21	downregulated	-5.05	2.51e-49	-2.77709	1.29581e-20
PTTG1	ENSG00000164611	9232	PTTG1 regulator of sister chromatid separation, securin	protein_coding	1.19	3.96	upregulated	2.79	8.49e-29	2.9078	5.45342e-144
PTX3	ENSG00000163661	5806	pentraxin 3	protein_coding	3.05	-0.74	downregulated	-3.88	1.59e-43	-3.43636	2.85833e-62
PYGM	ENSG00000068976	5837	glycogen phosphorylase, muscle associated	protein_coding	2.59	-0.57	downregulated	-3.23	4.4e-73	-3.45847	6.81709e-165
RAB26	ENSG00000167964	25837	RAB26, member RAS oncogene family	protein_coding	0.05	3.12	upregulated	3.12	4.32e-27	3.21281	5.81191e-96
RAMP1	ENSG00000132329	10267	receptor activity modifying protein 1	protein_coding	0.66	3.58	upregulated	2.95	1.01e-15	2.87859	1.87765e-51
RASGEF1C	ENSG00000146090	255426	RasGEF domain family member 1C	protein_coding	0.2	-3.27	downregulated	-4.01	3.9e-41	-3.71486	4.71862e-67
RBP4	ENSG00000138207	5950	retinol binding protein 4	protein_coding	6.38	0.74	downregulated	-5.71	1.93e-100	-5.34002	3.36977e-109
RDH5	ENSG00000135437	5959	retinol dehydrogenase 5	protein_coding	3	-0.81	downregulated	-3.9	1.55e-97	-4.39617	1.08107e-194
RDM1	ENSG00000278023	201299	RAD52 motif containing 1	protein_coding	-2.95	-0.3	upregulated	3.07	2.57e-24	3.10727	2.65271e-94
RELN	ENSG00000189056	5649	reelin	protein_coding	4.31	-0.08	downregulated	-4.5	4.72e-77	-3.28511	7.62376e-48
RERGL	ENSG00000111404	79785	RERG like	protein_coding	3.19	-1.54	downregulated	-5.04	2.87e-78	-3.49991	2.92713e-42
RET	ENSG00000165731	5979	ret proto-oncogene	protein_coding	2.73	5.44	upregulated	2.71	2.03e-09	3.33225	3.78953e-55
RGMA	ENSG00000182175	56963	repulsive guidance molecule BMP co-receptor a	protein_coding	5.31	2.31	downregulated	-3.02	5.84e-40	-2.67987	9.56658e-81
RGN	ENSG00000130988	9104	regucalcin	protein_coding	2.87	-0.6	downregulated	-3.56	1.04e-53	-2.5068	1.67576e-39
RGR	ENSG00000148604	5995	retinal G protein coupled receptor	protein_coding	-2.4	-4.46	downregulated	-3.22	1.63e-19	-3.01578	6.2987e-22
RGS2	ENSG00000116741	5997	regulator of G protein signaling 2	protein_coding	6.68	3.81	downregulated	-2.87	6.77e-41	-2.79573	9.84458e-77
RGS6	ENSG00000182732	9628	regulator of G protein signaling 6	protein_coding	2.38	-1.3	downregulated	-3.89	9.02e-52	-2.76902	3.29041e-45
RGS7BP	ENSG00000186479	401190	regulator of G protein signaling 7 binding protein	protein_coding	0.67	-2.05	downregulated	-2.98	3.04e-25	-2.56497	4.30539e-38
RHOXF1	ENSG00000101883	158800	Rhox homeobox family member 1	protein_coding	-0.92	-3.2	downregulated	-2.76	7.37e-28	-2.75	9.16611e-57
RIIAD1	ENSG00000178796	284485	regulatory subunit of type II PKA R-subunit (RIIa) domain containing 1	protein_coding	-3.24	-0.72	upregulated	2.95	3.7e-13	3.50454	9.03329e-51
RIMS4	ENSG00000101098	140730	regulating synaptic membrane exocytosis 4	protein_coding	0.7	3.9	upregulated	3.22	4.26e-09	3.8757	2.53528e-56
RIPPLY3	ENSG00000183145	53820	ripply transcriptional repressor 3	protein_coding	-1.58	1.13	upregulated	2.89	4.52e-14	3.29407	1.26675e-74
RNASE7	ENSG00000165799	84659	ribonuclease A family member 7	protein_coding	0.87	-2.7	downregulated	-4.05	2.15e-47	-3.29799	3.32312e-45
RNF150	ENSG00000170153	57484	ring finger protein 150	protein_coding	5.9	2.47	downregulated	-3.45	7.75e-68	-3.35548	4.23248e-112
RNF186	ENSG00000178828	54546	ring finger protein 186	protein_coding	0.02	-3.84	downregulated	-4.76	3.78e-65	-4.4152	4.9726e-42
ROPN1	ENSG00000065371	54763	rhophilin associated tail protein 1	protein_coding	1.82	-3.39	downregulated	-6.01	1.04e-50	-5.06646	1.015e-66
ROPN1B	ENSG00000114547	152015	rhophilin associated tail protein 1B	protein_coding	2.38	-1.84	downregulated	-4.45	2.94e-37	-4.21481	1.09205e-82
RPE65	ENSG00000116745	6121	retinoid isomerohydrolase RPE65	protein_coding	-1.59	-4.23	downregulated	-3.54	5.04e-48	-3.95225	7.17706e-59
RRM2	ENSG00000171848	6241	ribonucleotide reductase regulatory subunit M2	protein_coding	1.81	5.2	upregulated	3.42	1.89e-34	3.34438	2.92218e-158
RSPO3	ENSG00000146374	84870	R-spondin 3	protein_coding	4.05	0.98	downregulated	-3.11	2.05e-57	-2.71001	3.94556e-66
RTBDN	ENSG00000132026	83546	retbindin	protein_coding	-4.32	-1.69	upregulated	3.44	1.31e-10	6.61356	1.80926e-90
RXRG	ENSG00000143171	6258	retinoid X receptor gamma	protein_coding	0.47	-2.11	downregulated	-2.81	1.93e-26	-3.12177	1.60373e-50
RYR3	ENSG00000198838	6263	ryanodine receptor 3	protein_coding	3.29	-0.02	downregulated	-3.35	5.65e-85	-3.13762	5.74089e-114
S100A14	ENSG00000189334	57402	S100 calcium binding protein A14	protein_coding	4.52	7.05	upregulated	2.57	1.39e-08	2.61923	2.59506e-52
S100B	ENSG00000160307	6285	S100 calcium binding protein B	protein_coding	5.55	0.36	downregulated	-5.25	1.25e-94	-4.75459	2.57824e-115
S100P	ENSG00000163993	6286	S100 calcium binding protein P	protein_coding	-0.44	3.72	upregulated	4.25	7.34e-13	4.33706	8.75669e-71
SAA1	ENSG00000173432	6288	serum amyloid A1	protein_coding	8.05	2.82	downregulated	-5.27	3.39e-73	-4.1602	1.00145e-68
SAA2	ENSG00000134339	6289	serum amyloid A2	protein_coding	4.98	0.39	downregulated	-4.66	3.52e-62	-3.66749	5.96771e-48
SAA4	ENSG00000148965	6291	serum amyloid A4, constitutive	protein_coding	-0.07	-3.46	downregulated	-4.1	2.12e-49	-3.47144	6.55786e-52
SALL4	ENSG00000101115	57167	spalt like transcription factor 4	protein_coding	-1.72	0.69	upregulated	2.54	3.48e-17	2.80379	6.93879e-82
SAMD5	ENSG00000203727	389432	sterile alpha motif domain containing 5	protein_coding	4.99	1.09	downregulated	-3.92	4.82e-80	-3.57615	7.30588e-94
SCARA5	ENSG00000168079	286133	scavenger receptor class A member 5	protein_coding	6.1	-0.58	downregulated	-6.94	1.16e-140	-5.35588	5.17792e-100
SCN2A	ENSG00000136531	6326	sodium voltage-gated channel alpha subunit 2	protein_coding	3.07	-0.55	downregulated	-3.72	1.24e-42	-2.98048	9.00823e-46
SCN2B	ENSG00000149575	6327	sodium voltage-gated channel beta subunit 2	protein_coding	2.73	-1.02	downregulated	-3.91	1.9e-56	-2.94112	9.03029e-48
SCN3A	ENSG00000153253	6328	sodium voltage-gated channel alpha subunit 3	protein_coding	2.68	-1.26	downregulated	-4.14	2.23e-70	-3.32349	4.50509e-70
SCN3B	ENSG00000166257	55800	sodium voltage-gated channel beta subunit 3	protein_coding	2.46	-0.68	downregulated	-3.26	1e-50	-2.52242	1.16246e-49
SCN4A	ENSG00000007314	6329	sodium voltage-gated channel alpha subunit 4	protein_coding	3.61	0.12	downregulated	-3.56	3.92e-66	-3.94755	4.50805e-103
SCN4B	ENSG00000177098	6330	sodium voltage-gated channel beta subunit 4	protein_coding	5.56	2.53	downregulated	-3.03	2.75e-74	-2.63543	7.11861e-93
SCN5A	ENSG00000183873	6331	sodium voltage-gated channel alpha subunit 5	protein_coding	1.12	-1.83	downregulated	-3.14	1.34e-41	-2.77732	2.38816e-65
SCT	ENSG00000070031	6343	secretin	protein_coding	-4.03	-1.29	upregulated	3.54	3.15e-24	3.71889	1.06047e-74
SCTR	ENSG00000080293	6344	secretin receptor	protein_coding	-0.99	-3.26	downregulated	-2.7	1.24e-26	-3.07568	4.67596e-66
SEL1L2	ENSG00000101251	80343	SEL1L2, ERAD E3 ligase adaptor subunit	protein_coding	-1.44	-4.01	downregulated	-3.41	3.89e-46	-3.73858	1.08692e-51
SEMA3G	ENSG00000010319	56920	semaphorin 3G	protein_coding	6.86	4.14	downregulated	-2.72	8.47e-48	-2.74388	8.02295e-92
SERPINA9	ENSG00000170054	327657	serpin family A member 9	protein_coding	-3.07	-0.74	upregulated	2.84	5.73e-10	2.88991	9.52424e-30
SERTM1	ENSG00000180440	400120	serine rich and transmembrane domain containing 1	protein_coding	-1.17	-4.31	downregulated	-4.25	1.14e-68	-4.41992	3.13936e-47
SFRP1	ENSG00000104332	6422	secreted frizzled related protein 1	protein_coding	9.84	3.82	downregulated	-6.03	5.27e-83	-4.46821	4.56369e-89
SGCG	ENSG00000102683	6445	sarcoglycan gamma	protein_coding	1.69	-1.76	downregulated	-3.71	5.06e-38	-2.54611	2.94992e-21
SGCZ	ENSG00000185053	137868	sarcoglycan zeta	protein_coding	-2.67	-4.59	downregulated	-3.08	4.03e-41	-3.60113	2.43175e-22
SGK2	ENSG00000101049	10110	serum/glucocorticoid regulated kinase 2	protein_coding	2.83	-0.06	downregulated	-2.95	6.76e-34	-3.06504	6.56224e-70
SGO1	ENSG00000129810	151648	shugoshin 1	protein_coding	-0.82	2.07	upregulated	2.98	1.13e-31	3.0392	8.79275e-139
SHISA3	ENSG00000178343	152573	shisa family member 3	protein_coding	-0.18	-3.18	downregulated	-3.58	1.59e-38	-3.19003	3.4867e-39
SIM1	ENSG00000112246	6492	SIM bHLH transcription factor 1	protein_coding	1.65	-1	downregulated	-2.83	6.53e-15	-2.50233	2.97361e-25
SKA1	ENSG00000154839	220134	spindle and kinetochore associated complex subunit 1	protein_coding	-0.47	2.41	upregulated	2.95	5.51e-29	3.10135	2.11208e-141
SKA3	ENSG00000165480	221150	spindle and kinetochore associated complex subunit 3	protein_coding	0.08	2.79	upregulated	2.77	4.21e-30	2.77167	6.31697e-139
SLC16A6	ENSG00000108932	9120	solute carrier family 16 member 6	protein_coding	2.44	4.95	upregulated	2.54	1.72e-12	2.85958	7.26363e-57
SLC16A7	ENSG00000118596	9194	solute carrier family 16 member 7	protein_coding	5.24	2.12	downregulated	-3.14	6.93e-65	-3.53891	6.83668e-143
SLC17A7	ENSG00000104888	57030	solute carrier family 17 member 7	protein_coding	2.23	-0.94	downregulated	-3.26	5.93e-67	-3.07716	3.48152e-106
SLC19A3	ENSG00000135917	80704	solute carrier family 19 member 3	protein_coding	5.64	-0.05	downregulated	-5.84	1.08e-96	-5.31205	3.14113e-112
SLC22A12	ENSG00000197891	116085	solute carrier family 22 member 12	protein_coding	-1.86	-4.6	downregulated	-3.79	1.79e-49	-5.01577	7.14119e-40
SLC22A3	ENSG00000146477	6581	solute carrier family 22 member 3	protein_coding	3.11	-0.39	downregulated	-3.63	1.07e-50	-3.19996	1.60759e-67
SLC24A2	ENSG00000155886	25769	solute carrier family 24 member 2	protein_coding	-2.88	2.15	upregulated	5.48	6.49e-45	5.25094	1.40969e-176
SLC27A6	ENSG00000113396	28965	solute carrier family 27 member 6	protein_coding	3.41	-0.47	downregulated	-4.01	2.64e-40	-2.89022	1.00469e-36
SLC2A4	ENSG00000181856	6517	solute carrier family 2 member 4	protein_coding	4.05	-0.18	downregulated	-4.29	6.63e-107	-4.90459	1.00772e-189
SLC30A8	ENSG00000164756	169026	solute carrier family 30 member 8	protein_coding	-1.66	1.46	upregulated	3.34	2.4e-06	5.96681	3.89415e-59
SLC39A12	ENSG00000148482	221074	solute carrier family 39 member 12	protein_coding	-2.17	-4.32	downregulated	-3.18	5.16e-22	-2.90367	4.39059e-22
SLC44A4	ENSG00000204385	80736	solute carrier family 44 member 4	protein_coding	3.99	6.9	upregulated	2.93	5.11e-16	2.8008	4.39704e-44
SLC66A1L	ENSG00000174899	152078	PQ loop repeat containing 2 like	protein_coding	2.28	-1.12	downregulated	-3.52	5.62e-52	-3.54847	1.77711e-107
SLC6A14	ENSG00000268104	11254	solute carrier family 6 member 14	protein_coding	3.81	-0.92	downregulated	-4.92	5.52e-39	-3.50181	4.807e-39
SLC6A2	ENSG00000103546	6530	solute carrier family 6 member 2	protein_coding	0.54	-3.7	downregulated	-5.13	1.55e-64	-4.46291	1.15177e-75
SLC7A10	ENSG00000130876	56301	solute carrier family 7 member 10	protein_coding	2.86	-2.14	downregulated	-5.39	1.14e-76	-5.41712	1.31406e-111
SLC7A14	ENSG00000013293	57709	solute carrier family 7 member 14	protein_coding	-1.2	-4.06	downregulated	-3.8	2.8e-65	-3.29014	3.13891e-42
SLC7A3	ENSG00000165349	84889	solute carrier family 7 member 3	protein_coding	1.43	-2.55	downregulated	-4.46	1.61e-49	-3.53276	1.87471e-38
SLCO1A2	ENSG00000084453	6579	solute carrier organic anion transporter family member 1A2	protein_coding	0.94	-3.48	downregulated	-5.18	4.26e-56	-4.62427	5.7677e-47
SMIM10L2A	ENSG00000178947	399668	small integral membrane protein 10 like 2A	protein_coding	3.74	0.59	downregulated	-3.17	7.15e-49	-2.71288	6.95593e-65
SMIM22	ENSG00000267795	440335	small integral membrane protein 22	protein_coding	2.61	5.57	upregulated	3.08	6.68e-22	2.67333	7.2623e-73
SMR3B	ENSG00000171201	10879	submaxillary gland androgen regulated protein 3B	protein_coding	-1.42	-4.2	downregulated	-3.72	4.14e-23	-4.12814	7.15966e-12
SMYD1	ENSG00000115593	150572	SET and MYND domain containing 1	protein_coding	3.6	-2.48	downregulated	-6.71	9.28e-95	-5.6257	7.55782e-69
SNTG2	ENSG00000172554	54221	syntrophin gamma 2	protein_coding	0.6	-2.52	downregulated	-3.55	9.6e-35	-2.51701	1.23567e-28
SOD3	ENSG00000109610	6649	superoxide dismutase 3	protein_coding	6	2.7	downregulated	-3.32	7.63e-59	-3.02047	2.34313e-74
SORBS1	ENSG00000095637	10580	sorbin and SH3 domain containing 1	protein_coding	8.51	5.25	downregulated	-3.26	2.57e-68	-3.62805	8.73131e-177
SOSTDC1	ENSG00000171243	25928	sclerostin domain containing 1	protein_coding	3.98	-0.54	downregulated	-4.68	1.24e-44	-3.39209	3.6789e-40
SOX8	ENSG00000005513	30812	SRY-box 8	protein_coding	1.91	-1.05	downregulated	-3.02	1.07e-18	-3.0351	8.16377e-51
SPAAR	ENSG00000235387	158376	small regulatory polypeptide of amino acid response	protein_coding	1.88	-0.83	downregulated	-2.79	1.32e-38	-2.83036	5.61697e-76
SPC24	ENSG00000161888	147841	SPC24 component of NDC80 kinetochore complex	protein_coding	0.14	2.94	upregulated	2.83	6.79e-31	2.94088	1.19284e-148
SPC25	ENSG00000152253	57405	SPC25 component of NDC80 kinetochore complex	protein_coding	-0.08	2.61	upregulated	2.74	6.61e-38	2.76551	2.25219e-176
SPHKAP	ENSG00000153820	80309	SPHK1 interactor, AKAP domain containing	protein_coding	1.6	-3.79	downregulated	-6.41	1.4e-90	-5.57679	3.84372e-64
SPINK4	ENSG00000122711	27290	serine peptidase inhibitor, Kazal type 4	protein_coding	-4.04	-1.92	upregulated	2.74	9.24e-10	3.99053	3.2965e-44
SPOCK3	ENSG00000196104	50859	SPARC (osteonectin), cwcv and kazal like domains proteoglycan 3	protein_coding	-0.75	-3.27	downregulated	-3.2	4.73e-24	-2.78775	1.19118e-22
SPRY2	ENSG00000136158	10253	sprouty RTK signaling antagonist 2	protein_coding	6	2.85	downregulated	-3.16	1.21e-99	-2.88014	1.10084e-149
SPX	ENSG00000134548	80763	spexin hormone	protein_coding	3.28	-2.33	downregulated	-6.05	3.44e-102	-6.40708	9.68306e-149
SRMS	ENSG00000125508	6725	src-related kinase lacking C-terminal regulatory tyrosine and N-terminal myristylation sites	protein_coding	-0.34	2.36	upregulated	2.85	1.2e-18	2.53449	1.55848e-58
SRPX	ENSG00000101955	8406	sushi repeat containing protein X-linked	protein_coding	6.21	3.38	downregulated	-2.84	4.98e-53	-2.6107	9.62013e-97
SSTR1	ENSG00000139874	6751	somatostatin receptor 1	protein_coding	1.24	-1.8	downregulated	-3.24	3.23e-41	-2.50276	1.01641e-30
STAB2	ENSG00000136011	55576	stabilin 2	protein_coding	2.13	-1.44	downregulated	-3.72	2.65e-69	-3.42027	6.26363e-94
STAC	ENSG00000144681	6769	SH3 and cysteine rich domain	protein_coding	2.47	-0.49	downregulated	-3.03	9.27e-32	-2.63192	2.03573e-63
STAC2	ENSG00000141750	342667	SH3 and cysteine rich domain 2	protein_coding	6.54	0.63	downregulated	-6.01	2.89e-59	-4.03135	7.28087e-46
STMND1	ENSG00000230873	401236	stathmin domain containing 1	protein_coding	0.49	2.85	upregulated	2.51	4.99e-08	2.70954	7.4738e-34
STX19	ENSG00000178750	415117	syntaxin 19	protein_coding	0.84	-1.82	downregulated	-2.8	1.15e-21	-2.51691	1.19594e-44
SULT1C3	ENSG00000196228	442038	sulfotransferase family 1C member 3	protein_coding	-2.23	-4.62	downregulated	-3.16	3.06e-17	-5.25792	2.90856e-10
SVEP1	ENSG00000165124	79987	sushi, von Willebrand factor type A, EGF and pentraxin domain containing 1	protein_coding	7.28	4.16	downregulated	-3.13	1.19e-53	-3.21187	1.33293e-110
SYN2	ENSG00000157152	6854	synapsin II	protein_coding	3.85	-0.17	downregulated	-4.1	2.95e-69	-3.36073	1.13412e-70
SYNDIG1	ENSG00000101463	79953	synapse differentiation inducing 1	protein_coding	-0.5	2.41	upregulated	2.95	2.44e-15	3.19477	2.13087e-79
SYNE3	ENSG00000176438	161176	spectrin repeat containing nuclear envelope family member 3	protein_coding	6.05	3.25	downregulated	-2.82	3.48e-59	-3.11907	7.51973e-151
SYNGR3	ENSG00000127561	9143	synaptogyrin 3	protein_coding	-1.62	1.07	upregulated	2.82	9.46e-18	3.4437	1.93319e-88
SYNM	ENSG00000182253	23336	synemin	protein_coding	8.83	3.96	downregulated	-4.87	3.19e-109	-4.28031	1.95515e-141
SYT13	ENSG00000019505	57586	synaptotagmin 13	protein_coding	0.52	3.83	upregulated	3.37	1.69e-06	5.33047	1.31729e-76
SYT8	ENSG00000149043	90019	synaptotagmin 8	protein_coding	2.78	-0.66	downregulated	-3.53	1.54e-19	-2.73139	5.44543e-28
TACR1	ENSG00000115353	6869	tachykinin receptor 1	protein_coding	4.02	-0.09	downregulated	-4.21	5.65e-68	-3.30693	2.29603e-66
TCEAL2	ENSG00000184905	140597	transcription elongation factor A like 2	protein_coding	1.36	-2.08	downregulated	-3.74	2.76e-34	-2.99764	2.2903e-36
TCEAL5	ENSG00000204065	340543	transcription elongation factor A like 5	protein_coding	1.06	-2.65	downregulated	-4.17	2.16e-52	-3.4111	3.12014e-47
TDO2	ENSG00000151790	6999	tryptophan 2,3-dioxygenase	protein_coding	-2	1.17	upregulated	3.37	2.07e-26	3.21064	3.423e-80
TEDC2	ENSG00000162062	80178	tubulin epsilon and delta complex 2	protein_coding	-0.03	2.54	upregulated	2.62	5.45e-29	2.69859	9.77544e-133
TEPP	ENSG00000159648	374739	testis, prostate and placenta expressed	protein_coding	-0.09	-3.38	downregulated	-3.89	1.72e-50	-3.60272	5.66895e-69
TEX19	ENSG00000182459	400629	testis expressed 19	protein_coding	-4.61	-2.74	upregulated	2.94	1.31e-12	4.55081	5.6523e-50
TF	ENSG00000091513	7018	transferrin	protein_coding	6.1	1.16	downregulated	-5	7.41e-70	-3.76007	3.51076e-52
TFF1	ENSG00000160182	7031	trefoil factor 1	protein_coding	2.53	5.62	upregulated	3.22	2.09e-07	2.62405	1.04897e-16
THRSP	ENSG00000151365	7069	thyroid hormone responsive	protein_coding	5.57	1.94	downregulated	-3.69	1.45e-32	-2.60267	6.2148e-23
TIMP4	ENSG00000157150	7079	TIMP metallopeptidase inhibitor 4	protein_coding	5.17	0.56	downregulated	-4.69	4.01e-77	-4.35398	1.33358e-82
TK1	ENSG00000167900	7083	thymidine kinase 1	protein_coding	2.72	5.57	upregulated	2.88	2.01e-29	2.98229	5.7346e-131
TLCD3B	ENSG00000149926	83723	family with sequence similarity 57 member B	protein_coding	-1.99	0.67	upregulated	2.94	8.58e-19	3.15131	2.80464e-64
TMEFF2	ENSG00000144339	23671	transmembrane protein with EGF like and two follistatin like domains 2	protein_coding	-1.84	-4.37	downregulated	-3.69	4.06e-73	-3.67308	3.57955e-48
TMEM100	ENSG00000166292	55273	transmembrane protein 100	protein_coding	3.75	-0.42	downregulated	-4.27	2.02e-77	-4.03762	4.00054e-92
TMEM132C	ENSG00000181234	92293	transmembrane protein 132C	protein_coding	4.79	-0.84	downregulated	-5.92	1.92e-97	-4.88707	1.74353e-78
TMEM145	ENSG00000167619	284339	transmembrane protein 145	protein_coding	-1.83	1.17	upregulated	3.17	2.7e-18	4.03227	1.6004e-84
TMEM211	ENSG00000206069	255349	transmembrane protein 211	protein_coding	-2.56	-4.31	downregulated	-2.64	4.95e-20	-2.7937	1.08477e-27
TMEM213	ENSG00000214128	155006	transmembrane protein 213	protein_coding	1.59	-2.04	downregulated	-3.95	1e-23	-2.93876	1.88727e-23
TMEM215	ENSG00000188133	401498	transmembrane protein 215	protein_coding	-4.37	-2.11	upregulated	3.12	1.99e-11	4.13432	1.35482e-46
TMEM220	ENSG00000187824	388335	transmembrane protein 220	protein_coding	3.88	1.12	downregulated	-2.78	1.5e-78	-2.52798	6.26954e-126
TMEM252	ENSG00000181778	169693	transmembrane protein 252	protein_coding	-0.62	-3.6	downregulated	-3.65	1.02e-61	-3.37021	3.74535e-64
TMEM270	ENSG00000175877	135886	transmembrane protein 270	protein_coding	-4.3	-1.8	upregulated	3.45	1.84e-19	4.32827	9.7908e-72
TMOD1	ENSG00000136842	7111	tropomodulin 1	protein_coding	3.42	-0.22	downregulated	-3.72	1.01e-77	-3.8391	2.40227e-123
TNMD	ENSG00000000005	64102	tenomodulin	protein_coding	2.85	-2.24	downregulated	-5.49	3.58e-100	-4.66822	1.63319e-82
TNNT1	ENSG00000105048	7138	troponin T1, slow skeletal type	protein_coding	-0.77	3.68	upregulated	4.61	6.61e-16	4.7449	9.19633e-86
TNNT3	ENSG00000130595	7140	troponin T3, fast skeletal type	protein_coding	2.51	-1.27	downregulated	-4.01	3.37e-48	-3.15764	1.94147e-44
TNS1	ENSG00000079308	7145	tensin 1	protein_coding	9.7	7	downregulated	-2.7	5.77e-65	-3.04144	4.84757e-210
TNXB	ENSG00000168477	7148	tenascin XB	protein_coding	7.45	3.06	downregulated	-4.4	7.92e-111	-4.20341	3.39102e-137
TOP2A	ENSG00000131747	7153	DNA topoisomerase II alpha	protein_coding	3.22	6.84	upregulated	3.63	1.01e-35	3.54404	6.4618e-142
TP53AIP1	ENSG00000120471	63970	tumor protein p53 regulated apoptosis inducing protein 1	protein_coding	1.45	-1.3	downregulated	-2.82	2.49e-24	-2.68478	7.79366e-47
TP63	ENSG00000073282	8626	tumor protein p63	protein_coding	6.08	2.46	downregulated	-3.64	2.28e-39	-2.85149	3.35952e-43
TPPP2	ENSG00000179636	122664	tubulin polymerization promoting protein family member 2	protein_coding	-1.6	-4.34	downregulated	-3.86	1.2e-59	-3.87615	1.28361e-60
TPX2	ENSG00000088325	22974	TPX2 microtubule nucleation factor	protein_coding	2.47	5.75	upregulated	3.3	1.58e-38	3.37928	1.59289e-200
TRARG1	ENSG00000184811	286753	trafficking regulator of GLUT4 (SLC2A4) 1	protein_coding	6.59	0.08	downregulated	-6.82	2.18e-87	-5.13738	6.73196e-59
TRDN	ENSG00000186439	10345	triadin	protein_coding	1.52	-2.95	downregulated	-5.11	2.06e-67	-4.34179	4.23354e-47
TRHDE	ENSG00000072657	29953	thyrotropin releasing hormone degrading enzyme	protein_coding	1.26	-2.48	downregulated	-4.18	4.4e-46	-4.01872	1.60091e-56
TRIM29	ENSG00000137699	23650	tripartite motif containing 29	protein_coding	7	3.03	downregulated	-3.99	1.66e-35	-3.17919	3.56495e-56
TROAP	ENSG00000135451	10024	trophinin associated protein	protein_coding	-0.04	3.21	upregulated	3.31	2.19e-33	3.39998	2.52269e-160
TRPA1	ENSG00000104321	8989	transient receptor potential cation channel subfamily A member 1	protein_coding	-2.6	0.23	upregulated	3.04	2.08e-08	5.69169	4.97813e-92
TRPM3	ENSG00000083067	80036	transient receptor potential cation channel subfamily M member 3	protein_coding	0.43	-2.91	downregulated	-3.73	1.13e-75	-2.96208	2.78532e-60
TRPM6	ENSG00000119121	140803	transient receptor potential cation channel subfamily M member 6	protein_coding	1.59	-1.84	downregulated	-3.67	5.37e-46	-2.91455	1.76666e-55
TSHZ2	ENSG00000182463	128553	teashirt zinc finger homeobox 2	protein_coding	6.43	3.38	downregulated	-3.05	5.46e-66	-2.5786	5.43407e-82
TSLP	ENSG00000145777	85480	thymic stromal lymphopoietin	protein_coding	2.12	-2.31	downregulated	-4.77	4.73e-93	-3.96918	2.95896e-98
TSPAN7	ENSG00000156298	7102	tetraspanin 7	protein_coding	5.56	2.56	downregulated	-3.02	2.56e-63	-2.74656	3.63513e-86
TTYH1	ENSG00000167614	57348	tweety family member 1	protein_coding	3.95	0.04	downregulated	-3.91	2.85e-39	-3.86338	2.63877e-86
TUBA3E	ENSG00000152086	112714	tubulin alpha 3e	protein_coding	-3.01	-0.55	upregulated	2.88	7.6e-11	3.36417	7.40602e-37
TUBB3	ENSG00000258947	10381	tubulin beta 3 class III	protein_coding	-2.41	0.72	upregulated	3.47	8.75e-22	3.56437	1.24151e-81
UBE2C	ENSG00000175063	11065	ubiquitin conjugating enzyme E2 C	protein_coding	0.65	4.51	upregulated	3.91	2.93e-38	3.85937	8.03756e-181
UBE2T	ENSG00000077152	29089	ubiquitin conjugating enzyme E2 T	protein_coding	1.24	4.1	upregulated	2.88	2.97e-32	2.99734	1.98702e-169
UGT8	ENSG00000174607	7368	UDP glycosyltransferase 8	protein_coding	2.81	-0.57	downregulated	-3.45	4.31e-22	-2.83805	1.78986e-42
UHRF1	ENSG00000276043	29128	ubiquitin like with PHD and ring finger domains 1	protein_coding	0.61	4.09	upregulated	3.54	6.26e-42	3.35801	7.63943e-178
USP44	ENSG00000136014	84101	ubiquitin specific peptidase 44	protein_coding	1.18	-1.84	downregulated	-3.18	8.91e-55	-2.87417	1.66744e-84
VEGFD	ENSG00000165197	2277	vascular endothelial growth factor D	protein_coding	4.76	-1.27	downregulated	-6.23	2.53e-182	-5.17852	3.66049e-146
VGF	ENSG00000128564	7425	VGF nerve growth factor inducible	protein_coding	-3.99	-1.67	upregulated	3.06	2.33e-11	4.75628	6.75022e-72
VGLL1	ENSG00000102243	51442	vestigial like family member 1	protein_coding	2	-2.39	downregulated	-4.8	2.77e-29	-3.74486	1.31256e-44
VIT	ENSG00000205221	5212	vitrin	protein_coding	4.39	0.35	downregulated	-4.1	6.94e-73	-3.43174	1.78437e-72
VSTM2A	ENSG00000170419	222008	V-set and transmembrane domain containing 2A	protein_coding	-3.08	-0.1	upregulated	3.22	3.72e-05	6.0312	2.97123e-42
WDR62	ENSG00000075702	284403	WD repeat domain 62	protein_coding	0.78	3.3	upregulated	2.54	8.97e-25	2.68487	1.54498e-136
WDR86	ENSG00000187260	349136	WD repeat domain 86	protein_coding	3.47	0.69	downregulated	-2.79	4.38e-45	-2.57602	2.27804e-80
WIF1	ENSG00000156076	11197	WNT inhibitory factor 1	protein_coding	3.43	-2.52	downregulated	-6.48	1.8e-71	-4.49284	4.15717e-35
WT1	ENSG00000184937	7490	WT1 transcription factor	protein_coding	-3.26	-0.39	upregulated	3.4	1.35e-10	4.8097	3.00484e-64
XPNPEP2	ENSG00000122121	7512	X-prolyl aminopeptidase 2	protein_coding	2.04	-1.01	downregulated	-3.19	1.05e-35	-3.10603	1.88248e-62
ZBTB16	ENSG00000109906	7704	zinc finger and BTB domain containing 16	protein_coding	4.39	0.29	downregulated	-4.2	2.04e-58	-3.00411	7.3604e-35
ZMYND10	ENSG00000004838	51364	zinc finger MYND-type containing 10	protein_coding	1.07	3.7	upregulated	2.65	9.92e-20	2.72665	6.06235e-70
